# Supplementary material for: dRNASb: a systems biology approach to decipher dynamics of host–pathogen interactions using temporal dual RNA-seq data
Source: Microb Genom. 2022 Sep 22;8(9):mgen000862. doi: 10.1099/mgen.0.000862 (PMC9676033; doi:10.1099/mgen.0.000862)
Supplement: Supplementary material 1 [file mgen-8-862-s001.xlsx]

## Sheet: Table S1. DE genes
Supplementary Table S1. Differentially expressed Host and pathogen genes.
Host Gene Name	Pathogen Gene Name
IL8	E1WA29
CNRIP1	E1W703
THBS1	E1W7B9
RP11-460B17.3	E1W8H0
CTGF	E1WA30
SAMD4A	E1W8X9
IL6	E1WA31
CYR61	E1W7V5
CDH5	E1W8X8
COL26A1	E1W777
CLDN1	E1W7F6
C8orf4	E1W784
CXCL2	E1W7C5
RELB	E1W7V6
NAV3	E1W8H3
VEGFC	E1W9S8
EXT1	E1W884
HIVEP2	E1WA38
PHLDA1	E1W9T5
EDN1	E1W9A1
NFKBIZ	E1WAU3
DUSP5	E1W8S6
HS3ST5	E1W9M5
ANKRD1	E1W7M6
RBMS3-AS3	E1W9T1
AC092168.2	E1W9T2
ERRFI1	E1WA39
PCED1B	E1W9Z9
PHLDB2	E1WA60
SPRED2	E1W8R3
STC2	E1W971
EPGN	E1W730
BIRC3	E1W8Q8
PCDH7	E1WAA3
HPN	E1W700
EHF	E1W6X3
BCL3	E1W9T4
NPAS2	E1W824
RP11-417O11.5	E1WA28
RP3-510L9.1	E1WAK2
FNDC3B	E1W8Q9
MIR31HG	E1W7L2
MIR29B1	E1W9C9
CTC-340A15.2	E1WAK3
RP11-446N19.1	E1W8H1
F3	E1W817
EPPK1	E1WA59
NEDD9	E1W8G7
RP11-96H19.1	E1W9B8
PTGS2	E1W8R0
IFLTD1	E1WA76
HIVEP1	E1W9S7
RP11-266N13.2	E1W9N1
SGK223	E1W825
SAT1	E1W785
RP11-383H13.1	E1W6X4
DUSP1	E1W7L3
RP11-779O18.3	E1W7K6
KIAA1377	E1W9N2
RP6-99M1.2	E1WAR2
NUAK2	E1W8G3
BMP2	E1WA99
RP4-541C22.5	E1W991
RBMS3	E1W7M9
RNA5SP304	E1W6W1
AC016831.7	E1W7K8
LINC00299	E1W7M4
ARMC3	E1WAA0
FOSL1	E1W7K1
AC092964.1	E1W9T7
IL1RAP	E1W8Z2
CCDC68	E1WAA6
IL24	E1W990
TNFAIP3	E1W7F5
STAMBPL1	E1W9H8
NR4A1	E1WAH6
TNS4	E1W6X1
JUN	E1W9Z6
SERPINB2	E1W9S9
DISC1	E1WA61
C12orf79	E1W9M6
PDLIM5	E1W823
ROR1	E1W826
EID3	E1W9D3
NFKB2	E1W906
HMSD	E1W9M8
TRABD2B	E1WA64
LINC00641	E1W8Y7
RP11-152P17.2	E1W7K5
ADARB2	E1W863
KLF6	E1W9G4
TRIO	E1W995
GPR126	E1W6Y6
IGSF1	E1W9V1
TIPARP	E1W7H4
CTD-2023M8.1	E1W7R4
EGFR	E1W9Z5
GDA	E1W9M7
TMEM2	E1W920
RP3-399L15.3	E1W7F4
LINC01059	E1W7A2
SDR16C5	E1W6Y5
TMEM52B	E1W8A9
LBX1-AS1	E1W7L1
VMP1	E1W813
EGFR-AS1	E1W8I8
FGF2	E1W8C6
NABP1	E1WAA8
PLCXD2	E1W9D4
RP11-107I14.4	E1WAH9
MB21D2	E1WAA2
TGFB2	E1WAH8
RP11-388B24.4	E1W9K3
FILIP1L	E1WAB0
PPAP2B	E1W735
KRT121P	E1W7K0
COL25A1	E1W856
RP11-519G16.3	E1WA69
CTD-2127H9.1	E1W8Z6
CDC42EP3	E1W7K4
SERPINB3	E1W799
NYAP2	E1W8Z0
RUNX1	E1W9W7
RP11-525A16.4	E1W8D0
RASAL2	E1W8W9
LINC00472	E1W8B5
FAT4	E1W6X5
IER3	E1WAH7
STARD13-AS	E1W8B1
SERPINB4	E1W9H5
LRP1B	E1W843
GPRC5A	E1W7L0
GADD45A	E1W7T8
DKK1	E1WAJ7
STARD13	E1W808
ICAM1	E1WAC4
IL4R	E1W8L9
CD83	E1W8I4
RP11-74C1.4	E1W944
RP11-243J16.7	E1WAS6
ARSJ	E1W718
ATF3	E1W8W8
MIR137HG	E1WAE7
RP11-402C9.1	E1W741
AF127577.11	E1W7W0
ZFPM2	E1W9Z1
ITGA2	E1W9R6
MSH4	E1W7G7
NUAK1	E1WAA4
PPM1L	E1WAS7
HTR2B	E1W831
MIR181A1HG	E1W9P8
DNMBP	E1W7G6
CRIM1	E1W9W4
EPHA2	E1W6Z0
RP11-39E3.3	E1W9A2
DNMBP-AS1	E1W6X6
RP11-125B21.2	E1WAP5
SLC30A4	E1WAR3
BDNF	E1W7J2
LUCAT1	E1W9E9
SHROOM3	E1WAU9
SEMA3C	E1W881
FAM3C	E1W7A3
ZC3H12C	E1W6Y7
RP1-78O14.1	E1WAL2
SLC38A2	E1W7F0
NID2	E1W8U9
RP3-331H24.5	E1W8X0
RP11-815J21.4	E1W9B5
LPP	E1W9W8
DDX60L	E1W8H9
RP11-37B2.1	E1W7N1
NEDD4L	E1WAD2
UBE2E2	E1W924
SLC10A7	E1W9L7
SLIT2	E1W9G3
ARHGAP17	E1WAA9
PRDM1	E1W7A5
SPINK13	E1W9T9
RP11-748C4.1	E1W8R1
MCTP2	E1W9A9
RP11-654A16.1	E1WAS5
ST7-OT4	E1W8Z1
RP11-85M11.2	E1W7M7
TSC22D2	E1W8S8
IRAK2	E1WAB9
XXbac-BPG252P9.10	E1W8B6
RP11-159D12.2	E1W9G5
IRF1	E1W9Q0
PTPRE	E1WAU4
C3orf52	E1W8P9
RP11-624L4.1	E1W9P7
MIR24-2	E1W8B4
RP11-56B16.2	E1W7X0
RP11-302M6.4	E1W886
LEKR1	E1W7F2
SMAD3	E1W809
RGL1	E1W8Z3
ENPP7P4	E1W914
REL	E1W7E9
DLGAP1-AS2	E1W9X8
SERPINB11	E1WAT3
RP11-45A16.4	E1W845
SPAG8	E1W9F2
PRKCA	E1W807
PLK2	E1W968
RFX7	E1W8A8
NOS1AP	E1W9B0
RBMS1	E1W8M7
RP11-370A5.1	E1W7N0
LINC01004	E1W846
BMP6	E1W9Y8
PRKCE	E1W8P0
ABCC8	E1WAH5
RP11-820L6.1	E1WAU6
NDUFAF2	E1W883
ABL2	E1W897
CCNL1	E1WAU0
GPR176	E1W9Z0
RASGRP1	E1WAN4
SNORA6	E1W956
GPC5-IT1	E1W8G9
TNFAIP8	E1W7B2
ABCA5	E1W9Z7
SPRED1	E1WAE2
RP11-887P2.5	E1W7Y1
MIR22HG	E1W9V8
RP11-192P3.5	E1WAD0
ZFAND3	E1W9W9
JPH2	E1WAQ1
IFNGR1	E1W901
AKAP13	E1W994
LRP12	E1W7F1
KRT86	E1W774
CCRN4L	E1W8I1
RP11-499P20.2	E1W8R5
NFKB1	E1W9A0
GPC5	E1W7H6
KB-1991G8.1	E1W8Y8
CMIP	E1W919
RNF217	E1W8S5
JUNB	E1W8Z7
GRAMD3	E1WAR4
OLR1	E1WAE0
TNFRSF21	E1W9H6
MIR4435-1HG	E1W9V7
NR4A3	E1W8W7
COL4A2	E1W885
TATDN2P2	E1W9S5
DCLK2	E1W7I7
RP11-373N22.3	E1W776
C16orf52	E1W9E3
OSMR	E1W8T5
RP11-380G5.2	E1WAP9
RP11-666F17.1	E1W992
MAF	E1W7R3
PAPPA	E1W9C6
DUSP6	E1WAB5
RP11-473O4.4	E1WAK7
MSRA	E1WAH4
IQCJ-SCHIP1	E1W6W9
NAMPT	E1W892
LPXN	E1W702
IL12RB2	E1W8U1
CSGALNACT1	E1WA57
LINC00883	E1W792
SH3GL2	E1W7L5
RP11-47I22.3	E1W9Z8
RP11-166D19.1	E1W9V9
LINC01057	E1W8Z5
ZNF423	E1WAN3
SLC7A1	E1W756
AGFG1	E1W8R7
KCNJ6	E1W8V7
C20orf26	E1W9F3
MBP	E1W7N2
ZNF630	E1WAQ0
AC008937.2	E1W8Z4
OSBPL6	E1W822
SLC22A15	E1W6Y8
AC004980.7	E1W715
SNORD36C	E1W8G4
TRMT11	E1W7J6
SH3TC2	E1W8A1
ZNF804A	E1W8C8
ZNF407	E1W722
RP11-504P24.4	E1W842
RP11-47I22.4	E1WA58
SLCO3A1	E1W716
SNORA7B	E1W8T8
ERG	E1W8X4
FRY	E1W6W2
GLIS3	E1W7S5
FYN	E1W9B4
STXBP6	E1WA63
BICC1	E1W9D5
JAG1	E1W8V0
CTC-295J13.3	E1W8X1
TAPT1	E1WA65
SCARNA7	E1W9V4
LINC00882	E1W8S2
ST3GAL1	E1WAP0
PRKCH	E1W8Q5
HRH1	E1W864
PTPRK	E1W972
AC011753.5	E1W7G5
SNORD69	E1W9H3
RP11-2B6.2	E1W9J1
AC007038.7	E1W9Y2
PROSER2	E1W8V5
NEK7	E1W9C3
ELL2	E1W8I6
AP001439.2	E1W7S2
SLCO1C1	E1W8C5
AC007401.2	E1W9E7
RND3	E1W759
RP11-138A9.2	E1W9W1
ATXN1	E1WAC8
GPR183	E1W719
COL10A1	E1WA70
STEAP4	E1W8P4
LRCH1	E1W9P6
ERN1	E1W7R7
PANX1	E1W860
RPL32P3	E1W6Z6
FLRT2	E1W717
SLC25A21	E1WAM1
NRIP1	E1W9K9
HDAC9	E1WAI0
EFNA5	E1W9Y4
CTD-2506J14.1	E1WAQ8
RP11-32B11.2	E1W7X9
PPP3CA	E1W7U1
CNOT4	E1W7Y8
MAP3K8	E1W9K0
RAPGEF2	E1W9E0
RP11-517I3.1	E1W708
FOS	E1W9F4
DGKD	E1W8T9
TAS2R14	E1W7G4
ZSWIM6	E1W7I1
DRAM1	E1W8G6
RIMKLB	E1WAE9
AC069277.2	E1W7D2
EPAS1	E1WAL3
IL1RL1	E1W8X6
SUPT3H	E1W9A4
FAM160A1	E1W9I5
CALCR	E1W8V4
NCKAP5	E1WAC1
MAST4	E1W8K4
RP11-114J13.1	E1WA67
BNC2	E1WAQ7
SPEN	E1W797
ALOX5	E1W7B6
RP1-283K11.2	E1WA51
RP11-403H13.1	E1W933
SCHIP1	E1WAL7
MSRB3	E1W7P2
INO80C	E1W8H6
IGF1R	E1W8Q7
PVRL3-AS1	E1W8G5
SERPINB8	E1W8U6
HK2	E1W8L7
UBE2E3	E1W750
RP11-348J24.2	E1W941
PLAC8	E1W917
DDX10	E1WAC7
RP11-322E11.6	E1W7S6
SNORA36A	E1WAB8
ITPRIP	E1W9Y3
COL19A1	E1W778
SFTPB	E1WAD6
ARHGAP28	E1W9N7
RP5-1033H22.2	E1W7C2
DNAJC6	E1W9I9
NFAT5	E1WAE1
SDC4	E1W6Y9
CACNB2	E1W9X1
SOGA2	E1WAQ3
EFNA1	E1WAX2
PPP1R15B	E1W7C0
RP11-47I22.2	E1WAH3
TTC6	E1W9E8
CHRM5	E1W9J0
CD55	E1WAK5
ANO6	E1W7I4
NEAT1	E1WAG4
MTMR7	E1W724
SEMA3A	E1W7F8
ANTXR1	E1W790
SOCS3	E1W993
ARID5B	E1W7J9
SMG7	E1WAE3
PMAIP1	E1W8Q2
RP1-60N8.1	E1W7P8
NCOA7-AS1	E1W8C7
LSAMP	E1W7H8
RNU2-43P	E1WA90
AC104389.28	E1W7I9
GLS	E1W8T4
MKLN1-AS1	E1WAJ1
STXBP5	E1WAF0
PAM	E1W923
FSTL5	E1W7Y0
PRR4	E1W7P1
IL15	E1WA18
RP11-641D5.2	E1W812
MT-TA	E1W942
BIRC2	E1W6W6
AL355149.2	E1W7E5
AC067959.1	E1WA17
BACH1-IT1	E1W7F9
SNORD127	E1W814
SASH1	E1W746
RARRES1	E1W8D1
NIPAL1	E1W879
DIAPH3	E1W8H7
C9orf3	E1W8M3
SIAH1	E1W6Z4
ETV6	E1W8A4
RP11-318C2.1	E1W8M2
RP11-359D14.3	E1W9U0
UPK3B	E1WAB6
ZCCHC7	E1W8E0
ALCAM	E1W8E6
AC011306.2	E1W9R7
SERPINE1	E1W9E6
A2ML1-AS1	E1W8N8
ANKRD18A	E1W9R4
HBE1	E1W7J5
GALNT2	E1W9S6
NTN4	E1W8P8
SLC44A5	E1WAC9
ZEB1	E1W8C0
CDH13	E1WAF2
RUNX2	E1W981
RP11-739N20.2	E1W978
SH3RF1	E1W7F3
MYSM1	E1WAI7
PLCL2	E1W7S4
MIR181A2HG	E1WAI5
CR1	E1WAM0
PPTC7	E1W6X0
AC009303.1	E1W9P0
SYT1	E1WA45
BACH1	E1W9T0
TFPI	E1W9V3
MIR17HG	E1W9W2
TOX	E1W8U8
ADAMTS1	E1W8J4
RAPGEF4	E1W7E3
SNORD3A	E1WAV2
NFIB	E1W8B2
STK39	E1W913
ASAP1	E1W8L2
ZNF326	E1W8C2
CTC-546K23.1	E1W7R0
BHLHE40	E1W7Q9
SNORD82	E1WAD5
PLCXD3	E1WAB7
FHL2	E1WAD4
TANC1	E1W791
RP11-474P2.2	E1W832
MBNL2	E1WAS8
ANAPC10	E1W7X6
KPNA4	E1WAD9
SHC3	E1W6W3
GTDC1	E1WA01
AP000330.8	E1W900
CDKL5	E1WAJ5
TUFT1	E1WAD8
RP11-83A24.2	E1WAQ2
ZNF217	E1W8W0
PGBD3	E1W705
PTBP2	E1W9T3
AC007319.1	E1W804
TNFAIP2	E1W9I0
ZC3H12A	E1WAW2
AC083843.1	E1WA42
NHS	E1W6W4
MUC16	E1WAB1
CTD-2341M24.1	E1W999
KLF4	E1W8S7
RP11-739L10.1	E1W998
ERCC6-PGBD3	E1WA41
PALLD	E1WAJ2
RP11-213H15.4	E1W9R9
MAP3K7CL	E1WAU5
RP11-815J21.2	E1W887
KDM6A	E1W6W0
AKAP12	E1W9X3
VCL	E1WA40
HTR4	E1WAA1
RP1-168P16.2	E1W821
ACTA2	E1W7P5
COL12A1	E1W8V3
AC131971.1	E1W8V2
ZFP36L1	E1W8B9
RP11-843A23.1	E1W9K1
TCF7L2	E1W936
HS6ST2	E1W744
SLC39A8	E1W9G2
LDLR	E1WA56
PRDM2	E1W8Y0
DLGAP1	E1WAT8
ANGPT2	E1WAE4
RP11-445H22.3	E1WAD1
MAP3K1	E1WA16
GAB2	E1W6V8
TCF12	E1WA32
AHR	E1W7B3
RP11-379F4.4	E1W984
ADM	E1WAV1
SHB	E1WAM8
TRAF3	E1WA62
SCAF4	E1W948
PRRG1	E1WA49
DTNBP1	E1W7U0
POM121	E1WAX0
C5orf17	E1W915
GPRC5D	E1WAL0
GNGT1	E1W8M8
TTLL11	E1WAS9
C10orf11	E1W7W9
LONRF3	E1WAP8
FEM1C	E1WAW0
LINC00707	E1WAB2
TMEM156	E1W811
ANKRD10-IT1	E1W9G1
ZNRF3	E1W7E4
WWC1	E1W9X0
RP5-1186N24.3	E1W8S0
ANKRD10	E1WAJ0
RP11-16C1.3	E1W7X5
NCOA7	E1W7V7
PITPNB	E1W9Z2
MEMO1	E1W834
OMG	E1W7D7
PPP1R13L	E1WA94
METTL15	E1W9Z4
AC109815.2	E1W7M8
RP11-197K3.1	E1W946
TOP1	E1WAL1
GPR125	E1W8P6
CTA-217C2.1	E1WA24
EPM2A	E1WAJ3
SLFNL1	E1WA43
MALAT1	E1W752
TASP1	E1WAT7
ATP13A3	E1W764
EYA4	E1W7U5
LINC00630	E1WAM2
ACPL2	E1W957
DMD	E1W6V9
BRIP1	E1W8U3
PITPNC1	E1W882
U2AF1	E1W9Q9
TVP23C	E1W8M6
ITPR2	E1W9G0
CHIC2	E1W7W8
FAM133B	E1W6Z8
RORB	E1W7C3
RP11-115J23.1	E1WAD3
CTD-2152M20.2	E1W878
C19orf71	E1WAJ4
CEP135	E1WA89
RP13-216E22.5	E1W7R8
LINC00992	E1W844
EPS8	E1W9B9
ZNF708	E1WA06
IRS2	E1WAT0
NPIPB5	E1W8Y2
FAM83G	E1W7L8
TRAF6	E1W8S4
CD44	E1WAI4
RP11-382A20.4	E1WAV3
ZFAND5	E1W6Y4
DNAJC1	E1W723
APBB2	E1W8L1
SNORD58B	E1W8N2
USP12	E1W8P2
PRED58	E1W8F0
ACVR2A	E1W9F9
SAA2	E1WAC0
RP11-268G12.1	E1W6X8
HECW2	E1W9H1
TRIML2	E1WAC6
SYNJ2	E1W7M0
CREB5	E1W836
PPP2R2A	E1W8Y6
SMURF2	E1WAG8
RP11-627D16.1	E1W728
ASPN	E1W835
MED12L	E1WAC3
PICALM	E1W8R4
TBC1D2	E1WAI9
RP3-368A4.6	E1W8W2
ETV5	E1W987
ZNF800	E1W8S9
CSRNP1	E1WAE5
CPEB2	E1W727
RP5-1057J7.6	E1W8M4
OXSR1	E1W866
DIAPH3-AS1	E1W7U9
HEG1	E1W898
GPHN	E1WAQ4
KLF12	E1WAT2
SMAD7	E1W8E4
SCARNA2	E1WAC5
CLK4	E1WAP7
GSK3B	E1W9R8
DRAXIN	E1WAQ6
RERE	E1WA75
FAM126B	E1W7B8
STX16	E1W710
PPP4R1L	E1W9Y9
MED27	E1W711
EPC2	E1WAG9
FRMD6	E1W7A0
FNDC3A	E1W749
ITPR1	E1W9T6
SNORA37	E1WAA7
SNORD3D	E1W8V8
MTHFD2L	E1W7E8
COL4A1	E1W9H9
FOXO1	E1W9D7
TEAD1	E1W9J6
SNORD21	E1W8N9
ZEB2	E1W7G1
HECTD2	E1W7G3
SERINC5	E1WAU7
CAPN5	E1W7L9
NFE2L2	E1W9Z3
KLHL29	E1W8P5
PVT1	E1W961
DIRC2	E1W904
GABARAPL1	E1W7F7
LINC00355	E1W7Z4
SNORD63	E1WAR6
HNRNPH3	E1WAW8
FOXO3	E1W9P9
EED	E1WA82
MAML2	E1W925
GATA6	E1WA93
CRY1	E1W9I2
RP11-417B4.2	E1WA33
RP11-676M6.1	E1W8B8
COX7A2L	E1W7C4
MRPL37	E1WA54
AAAS	E1WA34
MED8	E1W8C9
CFL1P5	E1W989
CREG1	E1W8E2
MRPL35	E1W7N4
UNC45B	E1W8C1
NHP2L1	E1W7Q1
RP3-514P16.1	E1W7J7
RPS21P4	E1W9U3
CA3	E1W9B2
RP4-539M6.19	E1W8M1
ECSIT	E1WA74
ASF1B	E1W9W6
ATP5G1	E1W9A3
RP11-555H23.1	E1W7J1
CTD-2192J16.20	E1W9J9
ARPC1B	E1W6Z1
SNX32	E1W7C1
MRP63	E1W7J3
VPS25	E1W9N0
HAUS4	E1W9D8
RNH1	E1W8K2
NR1H2	E1W8W1
NEK2	E1W9P2
ASL	E1W766
ELP5	E1W8X3
AIP	E1WA84
SV2C	E1WAQ5
PIH1D1	E1W6X9
SF3B14	E1WAB3
CNP	E1W7Z3
AHSA1	E1W8F7
CALCOCO2	E1W7V4
PAICS	E1W8N3
TMEM230	E1W6W8
AD001527.7	E1W9J8
RMRP	E1W7X7
SHMT2	E1WA27
XPOTP1	E1WA83
RCC2P6	E1W757
LTA4H	E1W758
XRCC6	E1W8U7
PXMP2	E1WAG6
RP11-81K2.1	E1W877
ANXA6	E1W8C3
RP11-353N4.5	E1WAT5
AC005255.3	E1WAG0
KIF20A	E1W982
RP11-159L20.2	E1W9D2
DCAF4	E1WAE6
DHRS13	E1WAF1
CCT6P2	E1W7P7
SET	E1W9E4
RP11-325E14.5	E1W9W5
RP11-312J18.5	E1W9X5
EIF4EBP1	E1W8M9
SLIRP	E1W868
RP11-390P2.2	E1WA22
VASP	E1W9D0
NBL1	E1WAB4
APH1A	E1W9M9
COX7A2P2	E1W8V1
PREB	E1W7Z8
CSNK2B-LY6G5B-1181	E1W8Y4
ZNF672	E1W9K4
ANXA2P3	E1W8M5
BPNT1	E1W9W3
CTD-2206G10.2	E1W862
SMARCD2	E1W9N4
COMMD4	E1W7Z5
RP11-661A12.9	E1W6Z2
PHGDH	E1WAP4
RNU7-1	E1W720
BZRAP1-AS1	E1W8Z8
NBPF13P	E1W830
PPID	E1W7E6
POLR2L	E1WA71
COPE	E1W9X4
RPL35A	E1WAJ6
KATNA1	E1W9J2
CRLF1	E1W793
NPAS3	E1W9U4
NDUFC1	E1W922
MDH2	E1W8B7
PCNA	E1WAJ8
BLOC1S1	E1WAR7
ASNS	E1W7Z7
PSMB5	E1WAM4
NKIRAS1	E1W9X2
RP11-217B1.2	E1W734
GAS1	E1WAN5
IMP3	E1W9N6
DYNC1I2P1	E1W733
RP11-4K16.2	E1W9N3
ITGAE	E1W7R5
CCDC22	E1W930
NAPRT1	E1W847
C21orf59	E1W726
GPS1	E1W8Y1
EEF1D	E1W9V5
TBC1D31	E1W8N4
NSMCE1	E1W9S1
MRPS23	E1W709
PSMD3	E1WA25
RP11-201K10.3	E1W8X5
BIN1	E1WAU1
ATP5G2	E1W7Y6
CRIPT	E1W9X9
CALM2P2	E1W7Z6
TMEM219	E1W8F6
HMGB3	E1WAW9
MINOS1	E1WAK0
PSMC4	E1W865
EIF4BP7	E1W8K8
HRSP12	E1WAK1
RPS19	E1W9X7
SLC25A6	E1W714
POP7	E1W964
C14orf2	E1W7Z9
RPS25	E1W7U7
ATP5L	E1W815
TMED2	E1W916
AL136419.6	E1W6Z9
MAT2B	E1W905
EHMT2	E1W7V3
NENF	E1W8G0
CTB-43P18.1	E1W7Y7
MRFAP1	E1W8S3
ABHD14B	E1WAN0
AC104534.3	E1W9P4
RP11-155D18.14	E1W8D9
GHITM	E1W8J1
TERC	E1WA96
PYCR2	E1W8F8
CCDC51	E1W861
CTD-2256P15.4	E1W9J3
RP11-438L7.3	E1W7Q6
RBBP9	E1W959
RRP36	E1W8U0
API5P1	E1W8I9
COQ9	E1W7B5
PRDX3	E1W7A9
PINK1-AS	E1W8L4
CCZ1B	E1W6Y3
RP11-110J1.2	E1WA87
CORO1B	E1W775
TADA3	E1W8M0
C19orf10	E1W7D0
MT-TS2	E1W9J5
ALYREF	E1WA05
EIF4A1P10	E1W8Q4
AC021016.7	E1W8K6
RP11-807H22.7	E1W7P6
MOXD1	E1W8D8
LPHN2	E1W8J8
HTATIP2	E1W8N6
RALB	E1W7X3
RP1-20B21.4	E1W8K5
RAB34	E1WA52
CCT8P1	E1WAW4
HSF5	E1WA13
CCDC77	E1W7H3
ZCRB1	E1W781
ADI1	E1WAI8
RP4-614O4.11	E1WAK9
EBNA1BP2	E1W7R2
CCT7P1	E1W9J7
PSMC3	E1WA23
CCNF	E1W7Q7
TIMM50	E1W9E5
TROAP	E1W921
SUPT4H1	E1WAM3
AC007238.1	E1W9I3
ZNF280D	E1W810
GABBR2	E1W8J9
NRBP1	E1W751
KRT8P3	E1W9N9
RP11-144N1.1	E1W931
PHB	E1WAW5
GTF3A	E1W7G8
ERH
SYVN1
WDR34
TMEM106C
NPC2
SHARPIN
RP4-798A10.7
MANF
RPS27A
CTD-2278I10.6
MXD3
YIF1B
POLR2K
MRPL9
RP11-197N18.2
PCNAP4
TBC1D28
AC018890.6
KRT8
RP11-519G16.2
RP11-15B17.1
PINK1
ATP8B5P
SPCS1
USHBP1
RP11-490H24.5
POP4
GAL
CLVS1
IL1RAPL2
BABAM1
NAP1L1P1
CBX3P9
TMEM203
COMMD6
NDUFB1P1
FAM159B
EDARADD
AC009133.15
GTF2F1
C14orf1
GPN3
POLR2F
CD63
DYNLL1
RP11-282O18.3
ALDH3B1
GPI
C1orf43
ILF2
HSPBP1
RAB3D
MORF4L2
RNU6-37P
ZMAT2
RNVU1-9
AC024592.12
MLF2
MSNP1
FUT5
RASIP1
LHFPL3
MAVS
CETN3
RP1-145M24.1
CA1
FOLR1
AC144450.1
TUBBP6
RPL24
FARSA
SLC50A1
CALM1
AC112205.1
RP11-386I14.3
MRPL12
ACOXL
BCAS2P2
PDLIM2
POLD2
SULT1A4
TRMT112
RP4-816N1.6
MRPL20
RP11-405A12.1
TPT1
KLF17
GUCD1
APOA1BP
PGK1P2
RP11-424C20.2
RP11-446E9.1
SMC5-AS1
SHF
SLX1B-SULT1A4
AC064850.4
AP000721.4
UQCRH
RP11-155D18.12
MRPL27
POLE3
AC026271.5
DNAAF2
H2AFZP3
AHCY
PSMD7P1
CTC-308K20.3
RP11-422P24.9
MIR3654
MRPS24
RP1-56K13.3
CCNG1
RP11-112H10.6
CSTB
NOP10
RP11-589M4.1
SNRPGP10
AC079354.1
FSCN1
CTA-714B7.5
TBCAP1
RP11-301G21.1
ENO1P1
RP11-805J14.5
RNU2-7P
B2M
C18orf32
EIF4HP1
COMMD9
TRAPPC3L
UBA52
WDR83
AQP3
FAM209A
AC115617.2
AC000067.1
HES7
RPS5
RAB8A
FAM186B
ZNF511
NR2F1-AS1
NGFRAP1
RP1-178F15.5
FAM50A
CCT5P2
ARHGAP4
SF3A3P2
MMAB
ICT1
RP11-715J22.4
DDX49
TWF2
IDH1
GCC1
NFAM1
TRIM29
TUBA4A
PAF1
RN7SKP230
CDK4
ACTN2
PA2G4P4
ABHD14A-ACY1
ACY1
COX5B
DGKI
CIB1
RPS16
GLO1
PCNAP3
AMZ2
AC097523.2
PPP1R2P3
PKP3
FIS1
GSDMD
RP11-326A19.5
AC009133.20
EIF1AXP1
RPS20P10
MRPS16
RP11-737O24.3
SSSCA1
CUTA
MAGI2
SNORD86
RP11-570P14.1
PPP4C
RPL14
ALDOAP2
BTF3
CTD-2192J16.24
SHKBP1
RPL15
SHMT1P1
AC004797.1
ACAT2
SLC25A39
ANKRD26P3
RP11-118D22.3
FLYWCH2
CTD-2192J16.15
MYL6B
MRPL3P1
SELENBP1
ST3GAL3
TMEM14A
RHOA
POLR2E
MT-TL1
CHP1
SETP18
SOD1
COX6B1P1
COA6
C1QBP
NDUFB5
AP2S1
AVPI1
RP11-606P2.1
PIN4
YWHAZP2
PSMA7
RPP25
RP11-638I2.8
MRPL21
ASPG
FKBP4
LDHAP4
SAP18
GPKOW
TATDN1P1
SNX22
KRT8P48
MYL5
IMPDH2
ZNF534
NSA2
SLC9A9
DBI
TIMM10
ADAMTS17
MYL6
POP5
RNVU1-17
KRT8P10
VAC14
TRUB2
ABHD8
RP11-40C6.2
CACYBP
LDHAP2
DNAJC9-AS1
MATK
EEF1G
ATP5H
AC010149.4
YIF1A
LDHAP5
RAB1B
CLNS1AP1
RIC8A
PPP1R7
SYN1
PMCH
PCYT2
PRELID1
BLVRB
DPYSL2
SWI5
ENO1
DNAJB1
RP6-145B8.3
GS1-124K5.2
NXT2
RP11-276H19.2
MAF1
MRPS2
AURKAPS1
ECH1
PKMP5
MRPL11
PGDP1
ATP5G3
TACO1
AC073869.20
CDC20B
STUB1
ADRBK2
FAM154A
BCKDK
GUK1
APEX1
RP11-496D24.2
CSF1R
WDR83OS
COX8A
C9orf78
NPM1P27
TMEM14C
AC012379.1
RP11-230G5.2
CTD-2090I13.2
ZBTB7B
RPLP0
GS1-309P15.4
RP11-867G23.3
NAP1L4P3
AC008427.2
TSPEAR
RPS4XP13
PRICKLE4
CTD-2090I13.1
SRP14
GPX8
AC037459.4
TARBP1
UBE2Q2P2
COPS7A
NAA10
MRPL34
SSRP1
TIMM13
TXNDC17
CHCHD2
TKT
AC034102.1
VIM
NHP2
PPP1R14B
FKBP8
IFITM2
MRPL4
CDC20P1
PIPOX
SNX12
RPL9P9
HAX1
VTRNA1-3
CHCHD1
SPR
EIF3K
JTB
RANP1
CTD-2616J11.11
RP11-421N8.1
MRPS15
RP11-727F15.9
LSM4
AC015987.1
UBE2C
MAP4K2
UBE2T
VDAC1P1
RP11-818F20.5
GBA3
RP11-296P7.4
MRPS11
RPS4X
KRTCAP2
NDUFAF3
RP11-278C7.1
TAGLN2P1
TCP1P1
EIF5A
RP11-471B22.2
CRYZ
PSRC1
VDAC1P2
SUMO2P1
GNB2
RP11-270C12.3
LRRC10
AP2M1
CTD-2639E6.9
MRPL16
MRVI1-AS1
THRA
NDUFS5
CENPW
RP11-265N6.2
PHPT1
PACSIN3
TALDO1
SERBP1P1
HSPA8P1
MORF4L1
CTD-2651B20.6
RN7SKP255
RP11-305B6.3
HDGF
CKB
PSMA2P3
METTL7A
RPL27
SLC2A4RG
PSMB3
PCBD1
RP11-618P17.4
CSNK2B
CTB-13H5.1
RNA5SP149
NEURL1B
AC087645.1
PCDH11Y
AC009506.2
WBP2
HSPD1P1
LYVE1
RPS24
TOMM6
UXT
HSD17B10
EEF1A1P16
RPL3P4
TENC1
TK1
MID1IP1
AC073063.10
PLD5
EMC4
SSR4
ERAL1
CLDN4
BIRC5
TTTY14
SNRNP25
CTD-2509G16.5
CDC42P6
CTD-2301A4.5
HTR2C
KLHDC3
RP11-102M11.1
TWF1P1
RP11-697E2.6
SUMO3
SAMD1
MERTK
PIGQ
NGRN
CYP4Z1
RP4-816N1.7
RP11-426L16.10
NACA
ALDOA
RN7SKP80
WDR18
RP11-254B13.3
SLC25A11
RNF187
ECI2
EIF4BP6
GDF9
ARL2BP
RPS7P1
MRPL49
RPL37AP8
HDGFRP2
IFIT1
UFC1
RBM42
UQCRQ
HIST4H4
RP11-1079K10.4
RP11-297K8.2
KARS
TUBB4B
CTD-3035D6.1
ZNF730
COX7BP1
NDUFS8
RPL10AP6
RP11-262D11.2
AC005795.1
HSPA8P9
RP11-305B6.1
SLC25A5
TCEA1P2
ILF2P1
RP11-516A11.1
MRPL51
AC007405.4
NDUFA11
FRAT2
PSME1
BCAT2
PTBP1P
NTM
GIPC1
SCGB1A1
GPS2
RP11-134K13.2
LRRC45
RPLP1
NDUFA9P1
EIF2S2P4
PSMB8
COA3
RP11-399J13.3
RP11-318C24.1
ELK1
SLC35F1
DNAH6
SERBP1P5
MAP3K13
STOML2
MAZ
FAM166A
SNX6P1
AL590762.1
CTD-2544N14.3
DHFRP1
KRT18
MRPL24
ETFB
AC104651.2
RP11-203J24.9
RP11-369G6.2
DNAJA1P3
VDAC3P1
GRB14
CDK2AP1
RP11-829H16.2
PRDX1
AC012354.8
GLUD2
STEAP1B
RPL18
RPS15
TMEM147
VAT1
PPP1R14BP3
OST4
C14orf39
AP000688.14
RP11-6N17.9
RP11-426A6.5
HSPA8P7
S100A13
ZNF90
RP11-841C19.3
ERHP1
RP11-216L13.17
CTD-2545G14.7
RP3-486I3.4
NDUFA1
CTD-2231E14.8
RP11-1018J11.1
RNU2-33P
RPL23P8
RPS14
RP11-442A13.1
C9orf43
NDUFB3
RPL37AP1
CLEC2L
RP3-426I6.2
PSMD10
RNASEH2A
XXbac-BPG252P9.9
ASB9
RP11-298C3.2
PSMC1P1
ACTBP2
XRCC6P2
PLP2
RP11-326C3.11
RP11-1134I14.2
PTMA
EIF3G
COX6B1
CHFR
SNRPEP4
RPL36AL
GPANK1
RP11-872D17.4
SLC25A1
IFITM3
RNY5P1
CHRAC1
RP11-680H20.1
CTC-425F1.4
COX14
CTC-260E6.2
RP1-278E11.3
RP11-82H13.2
PSMA4
FAM32A
NDUFV2P1
ASNA1
CBR1
MT-TH
CAPNS1
TAGLN2
S100A4
RPL19
PEBP1
RPL38
C6orf201
SNRPN
ROMO1
RPL34P18
GNAI2
LDHAP7
SERF2
HSPA1B
PDZD11
RPL10AP2
BOLA3
CLIC1
RNA5SP145
EEF1B2P3
RP11-336N8.4
U1
PSMB6
RNU1-89P
HINT1P1
CMTM8
NAP1L1P3
PCNP
RP11-124N14.3
KRT18P27
HIST1H2BN
ATPIF1
PSMB4
CTD-2616J11.9
RPL11
CTC-329H14.1
RP11-320A16.1
UBL7
ALDH3A1
HMGB2P1
RPS18P12
STMN1
H19
FCGR2B
PSMA8
SLC25A3P2
RPL12P4
RP11-386G11.10
RP11-563D10.1
RP1-117B12.4
KRT8P36
H1FX
CACYBPP2
AK1
PRICKLE3
AES
PAICSP4
AC009133.14
MIR4426
C11orf31
AKR1C3
AP1S1
GHR
RP11-296A16.1
UTY
BST2
RPS11
AC015987.2
HSPA8P8
TIMP1
HIST2H3D
PRDX2
CTD-2659N19.10
EIF3FP3
HMGA1
RP11-161H23.9
PFN1
EIF2S3L
CETN2
RPL5P1
STRA13
FLVCR2
EFCAB10
OOEP
OLA1P1
PGAM5
RPS23
EIF4A1P2
CTB-102L5.4
AC004448.5
CTA-276O3.4
GAPDHP60
RP11-849F2.5
RP13-383K5.4
LY6E
CTC-471J1.8
EDA
NDUFB10
CAGE1
MAP2K6
RP11-123J14.2
TUBA1B
PHF23
RP11-133N21.7
RP11-849F2.7
EEF1A1P14
RPL4P4
PDLIM7
RPS6
RP11-658F2.3
HSP90AB2P
RP11-290D2.6
ARL2
ARF5
RTDR1
RP11-297L17.6
GNAZ
FCGR3A
MKNK2
FIBP
MRPS12
RUVBL2
RP4-796I17.5
EIF3EP1
AC000110.1
TOMM22
RIN1
GDI2P2
OOEP-AS1
GEMIN6
EIF5AL1
RP1-91G5.3
GCSHP5
NDUFB7
AIF1L
CAPG
RBM8B
COLQ
TUBB
MRPL17
EFCAB3
TIMM8B
PSMA6P1
EEF1A2
RP11-69L16.5
UQCRB
RP11-51O6.1
PTMS
MRPL36
TPI1
KRT8P45
EDF1
ECHS1
DISC1FP1
RPL8
HSPA1A
AJ003147.9
SLPI
GTF3C5
KRT18P15
AGPAT3
EIF3I
RP11-713C19.2
TCEB2
RP11-112J1.1
PSMD8
PPP1CA
PLEKHA7
KARSP1
RPS2P46
BANF1
NME1-NME2
RP11-661A12.7
NME2
GSG2
CYC1
CDKN1C
LOC124685
SETP14
SERBP1P6
HMGN3P1
NIPSNAP1
RPL26
AC013449.1
RHOC
CTC-575D19.1
LINC00324
NME2P1
RPL3P2
KRT18P11
RN7SKP71
CTD-2287O16.3
RPS3AP26
ARL14EPL
TRABD2A
C7orf55
RP11-288E14.2
TMSB4XP8
RPL35AP21
RP1-89D4.1
AC010894.4
RN7SKP203
SNRPD2P1
RP11-51L5.2
RP11-3P17.4
RPL9P7
RP3-406P24.1
RPS20P14
SNRPD2
RP11-3P17.3
HIST1H2BK
MRPS7
UBL4A
EEF1A1P5
RP11-889L3.1
SETP8
RP11-3P17.5
RP11-321A17.3
BX470102.3
SPINK4
RPL39P3
CTD-2287O16.1
RP11-15E18.5
RP11-159C21.4
GABARAP
RPL29
RP4-604A21.1
ATP5EP2
MAD2L2
MRPS34
AC104297.1
RP11-121L10.3
RN7SKP9
YJEFN3
TDPX2
SNRPEP2
TMEM14D
RIMS2
THYN1
RP11-867G23.12
BRMS1
POU6F2
GRM7
RPL3P7
CTC-260F20.3
NDUFS7
NABP2
NPM1P39
RP11-198M15.1
CTD-2031P19.4
EEF1A1P9
SFN
IRF3
CTD-2066L21.3
AKR1C1
RPL36
C19orf53
RP11-169K16.7
ATP5F1P6
NPM3
CCNJL
TBCB
LGALS1
LA16c-306E5.1
RP11-6N17.6
RP11-227H4.5
RPL30P4
RP11-466P24.4
GCHFR
RPL37P2
MTFP1
RPL14P1
S100A6
RP11-390K5.1
RP11-832N8.1
NDUFA13
PYCR1
TPI1P1
FAU
AL590867.1
NDUFB11
RPL38P4
AC007383.6
THAP11
PNPO
UQCR10
RP11-180I4.2
C16orf96
RNU1-55P
RPS19P3
MEA1
AC004453.8
NME1
RNVU1-7
TMSB4X
RPL19P12
ERCC1
RPL35
YBX1P10
C12orf10
HIST1H2AC
HIST1H1E
RP11-393N4.2
RP11-778D9.4
OAZ1
RP1-102E24.1
SCN10A
CRIP1
RPL4P5
LINC00698
RPL13P12
SKP1P1
RP11-179A16.1
TMSB10
C19orf33
RP11-475C16.1
CTD-2651B20.7
PRDX5
RP4-575N6.2
CTD-2270N23.1
RPL15P3
NACA3P
RP11-372E1.1
RP11-378J18.6
RP11-659O3.1
RNA5SP202
RPS24P8
KRT19
RPS17
RPL37P23
RPPH1
CTC-471J1.9
AD000092.3
ARHGEF15
EEF1A1P13
RPS11P5
RPS2P5
AC007682.1
CTB-12A17.3
BTF3P5
RP11-543P15.1
RP4-778K6.1
EEF1A1P6
CA14
HIST1H3G
RP11-34P1.2
GPC3
RPL24P4
AC002994.1
RP11-36C20.1
NACA2
RPL7AP30
RP11-255H23.2
RPSAP58
GAPDH
RPS14P3
RP11-255H23.4
GAPDHP1
CALM3
TUBBP1
VIM-AS1
USMG5P1
PPIAP22
AC105399.2
FTL
GAPDHP65
AURKAIP1
RP11-488C13.1
TSC22D3
DMGDH
CHMP2A
RP11-466H18.1
S100A16
RPL24P8
RFXANK
HIST1H2BD
TMSB10P1
RP11-425L10.1
RP11-234A1.1
RP11-742N3.1
APRT
TMEM150C
AC004386.4
RPLP0P6
GPX1
EPHA5
AC016995.3
RP3-417G15.1
RPS19P1
RPL6P27
RP11-408P14.1
ATP5I
SUB1P1
MRPL28
EEF1A1P11
RPL38P3
RP1-159A19.3
RP11-641D5.1
RPS3AP5
HIST2H4A
BMPER
POLR2I
AC016739.2
UBC
RP4-706A16.3
RPL35P2
AC084082.3
RP11-864N7.2
RP11-632C17__A.1
HIST2H2AA4
HIST1H3A
RPL7AP6
ZNF141
RGL3
RP11-114H7.1
EIF3KP1
RP11-146N23.1
RP4-765C7.2
FTLP3
CTB-33G10.1
RPS23P8
PTMAP5
HIST1H3J
HIST1H2AE
RP11-791G16.2
RP11-392P7.1
RP11-122C9.1
UQCRBP1
HMGB1P5
HIST1H2AM
RP11-444J21.2
RP11-367G18.2
RPL18AP3
HIST1H4E
YBX1P1
RPS3AP6
SUB1P3
RPL5P34
HIST1H3D
C16orf13
HIST2H2AA3
AC107016.1
RP11-1029J19.5
AB019441.29
HIST1H2AH
HIST1H4I
HIST2H2BE
KLHDC1
PTMAP2
HIST2H2AB
AC010095.6
RNU6ATAC
PCSK5
SC22CB-1E7.1
RPL35P5
CADM2
HIST1H1B
HIST1H2AD
RP11-507E23.1
RAD51AP2
EEF1DP1
HIST1H3B
RP5-940J5.9
CD177P1
RP11-220D10.1
HIST1H3C
GREB1
YBX1P2
HIST1H1C
HIST1H4A
HIST1H4H
HIST2H2BF
GAPDHP70
RP11-796G6.1
AP000350.10
EIF3IP1
RP13-258O15.1
RP11-864G5.1
HIST2H2AC
AP000350.4
UBB
RP1-83M4.2
HIST1H2AG
SNX31
GPX4
RP11-25K21.6
FAUP1
AC011737.2
HIST1H2AJ
RPL13AP5
HIST1H4C
HIST1H2BC
HIST1H4B
HIST1H2AK
RP5-1103G7.4
MIF
RPL23AP2
AC022431.1
HIST1H2BJ
HIST2H3A
RPS4XP17
HIST1H2BG
RP11-138I1.4
IQGAP1
RP11-442H21.2
RP4-561L24.3
HIST1H4D
RPL5P17
DDIT4
CTC-573M9.1
RP11-255I10.2
RPS29
RNY5
HIST1H2BF
HIST1H2BB
HIST1H2BM
RN7SL396P
HIST1H3F
RPL7P23p
HIST3H2BB
HIST1H2BI
HIST1H3H
HIST1H2AI
CTB-63M22.1
PTPRD
MYO3A
RP11-624M8.1
RN7SL1
RN7SL2
RP11-181C3.1
HIST1H2BO
HIST1H2BH
VTRNA2-1
HIST1H2BL
PLCH1
HIST1H2AB
RN7SL4P
RN7SL712P
RN7SL3
RNY1
RNY3P1
RN7SL5P
SULT4A1
RNY4
VTRNA1-2
RNY3
TRPM6
VTRNA1-1
DOK6
AC073283.4
AL672183.2
RNY4P1
RNY4P5
RP11-161I6.2
CTC-340D7.1
DST
VAV3
AC003991.3
SLC7A11
DNAH5
SON
LIFR
AP000320.7
SAA2-SAA4
SLC5A3
DCBLD2
FRMD3
DSN1
ARHGAP26
CHRNA9
MRPS6
LRRC8C
SPOCK1
LAMTOR4
[truncated: 4,250 more rows]

## Sheet: Table S2.Pathogen cluster info 
Supplementary Table S2. Pathogen gene list in the clusters describe in the Fig.4 B and enrichment information.
Cluster	Gene.name	MEM.SHIP		Gene.name	GO.Term	Function
1	E1W6Y7	0.902239		E1W6Y8	GO:0005215	transporter activity
1	E1W711	0.671775		E1W866	GO:0005215	transporter activity
1	E1W716	0.740866		E1W705	GO:0005215	transporter activity
1	E1W724	0.826265		E1W993	GO:0005215	transporter activity
1	E1W749	0.613467		E1W865	GO:0005215	transporter activity
1	E1W759	0.792974		E1W8R0	GO:0005215	transporter activity
1	E1W778	0.745045		E1W8V4	GO:0005215	transporter activity
1	E1W797	0.640024		E1W992	GO:0005215	transporter activity
1	E1W7A0	0.945933		E1WAT3	GO:0005215	transporter activity
1	E1W7F3	0.858713		E1W9M5	GO:0006099	tricarboxylic acid cycle
1	E1W7G4	0.672189		E1W9M7	GO:0006099	tricarboxylic acid cycle
1	E1W7G5	0.942814		E1W9G5	GO:0006865	amino acid transport
1	E1W7I4	0.801863		E1W6Z2	GO:0007049	cell cycle
1	E1W7L5	0.60451		E1W8V7	GO:0007049	cell cycle
1	E1W807	0.926734		E1W9T5	GO:0009102	biotin biosynthetic process
1	E1W811	0.756398		E1W9T2	GO:0009102	biotin biosynthetic process
1	E1W812	0.954641		E1W9T4	GO:0009102	biotin biosynthetic process
1	E1W817	0.60561		E1W6Y8	GO:0016020	membrane
1	E1W822	0.614351		E1W863	GO:0016020	membrane
1	E1W856	0.683601		E1W705	GO:0016020	membrane
1	E1W860	0.740973		E1W6Z2	GO:0016020	membrane
1	E1W8A4	0.77649		E1W8R0	GO:0016020	membrane
1	E1W8A8	0.944377		E1W8V4	GO:0016020	membrane
1	E1W8B8	0.952212		E1W993	GO:0016020	membrane
1	E1W8C6	0.770551		E1WAT3	GO:0016020	membrane
1	E1W8C8	0.980035		E1W992	GO:0016020	membrane
1	E1W8L9	0.973276		E1W9N3	GO:0016020	membrane
1	E1W8R7	0.961826		E1WAP5	GO:0016020	membrane
1	E1W8S2	0.933732		E1W9G5	GO:0022857	transmembrane transporter activity
1	E1W8S4	0.75592		E1W9M7	GO:0022900	electron transport chain
1	E1W8T5	0.920178		E1W9M5	GO:0022900	electron transport chain
1	E1W8W7	0.781167		E1W6Z2	GO:0051301	cell division
1	E1W8X6	0.532885		E1W8V7	GO:0051301	cell division
1	E1W8Y7	0.927821
1	E1W8Z2	0.974279
1	E1W8Z3	0.919554
1	E1W8Z4	0.547242
1	E1W8Z6	0.76571
1	E1W920	0.806068
1	E1W933	0.636275
1	E1W944	0.612639
1	E1W946	0.666205
1	E1W968	0.532955
1	E1W991	0.943938
1	E1W9C3	0.706163
1	E1W9E3	0.991854
1	E1W9F2	0.876303
1	E1W9H3	0.549772
1	E1W9I2	0.753944
1	E1W9J0	0.940755
1	E1W9K9	0.74264
1	E1W9T9	0.579099
1	E1W9U0	0.605083
1	E1W9V3	0.939053
1	E1W9V4	0.665937
1	E1W9V7	0.821489
1	E1W9V9	0.609761
1	E1W9W8	0.626205
1	E1W9X3	0.784474
1	E1W9Y2	0.627763
1	E1W9Y3	0.977651
1	E1W9Y8	0.504627
1	E1WA45	0.723186
1	E1WA62	0.746321
1	E1WA69	0.926673
1	E1WA70	0.806578
1	E1WAI0	0.705031
1	E1WAJ7	0.946038
1	E1WAL0	0.633031
1	E1WAL2	0.914617
1	E1WAP8	0.678465
1	E1WAQ1	0.683851
1	E1WAQ2	0.757186
1	E1WAQ7	0.946194
1	E1WAS6	0.769268
1	E1WAT7	0.532725
1	E1WAU6	0.739246
1	E1WAV1	0.717079
2	E1W6W3	0.663969
2	E1W6W4	0.586119
2	E1W6X3	0.870678
2	E1W700	0.724953
2	E1W7C5	0.898513
2	E1W7F1	0.576681
2	E1W7M6	0.930381
2	E1W7M7	0.880616
2	E1W7V6	0.885423
2	E1W884	0.603863
2	E1W8H1	0.61102
2	E1W8H3	0.607165
2	E1W9A1	0.899265
2	E1W9B8	0.919148
2	E1W9G3	0.559718
2	E1W9G5	0.503244
2	E1W9M8	0.692086
2	E1W9S8	0.575383
2	E1W9T2	0.851185
2	E1W9T3	0.743046
2	E1W9T4	0.717868
2	E1W9T5	0.781502
2	E1WA29	0.812285
2	E1WAA0	0.646959
2	E1WAA1	0.857113
2	E1WAR2	0.890733
2	E1WAR4	0.930808
2	E1WAU0	0.822739
3	E1W6W9	0.954196
3	E1W6Y3	0.961779
3	E1W6Y4	0.929011
3	E1W6Z6	0.977715
3	E1W6Z9	0.978835
3	E1W714	0.978791
3	E1W720	0.992278
3	E1W726	0.846675
3	E1W733	0.783002
3	E1W734	0.836456
3	E1W746	0.682405
3	E1W751	0.753374
3	E1W752	0.78476
3	E1W757	0.680634
3	E1W758	0.775712
3	E1W764	0.976588
3	E1W766	0.766594
3	E1W774	0.84993
3	E1W775	0.788736
3	E1W781	0.921908
3	E1W793	0.874174
3	E1W7A3	0.953207
3	E1W7A9	0.99623
3	E1W7B3	0.737503
3	E1W7B5	0.970216
3	E1W7D0	0.844298
3	E1W7E5	0.968993
3	E1W7E6	0.950268
3	E1W7F8	0.942332
3	E1W7G8	0.807163
3	E1W7H3	0.982078
3	E1W7J1	0.94022
3	E1W7J2	0.532942
3	E1W7J5	0.550235
3	E1W7L8	0.802948
3	E1W7P1	0.92676
3	E1W7P2	0.853999
3	E1W7P6	0.982905
3	E1W7P7	0.710016
3	E1W7Q1	0.65064
3	E1W7Q6	0.903665
3	E1W7Q7	0.842708
3	E1W7Q9	0.902364
3	E1W7R2	0.866242
3	E1W7R5	0.966906
3	E1W7U5	0.701397
3	E1W7U7	0.973346
3	E1W7V3	0.924871
3	E1W7V7	0.886743
3	E1W7W0	0.970329
3	E1W7W9	0.683947
3	E1W7X0	0.937991
3	E1W7X3	0.95665
3	E1W7X5	0.909741
3	E1W7X6	0.75862
3	E1W7X7	0.990305
3	E1W7X9	0.707209
3	E1W7Y0	0.844516
3	E1W7Y7	0.88471
3	E1W814	0.822664
3	E1W815	0.910136
3	E1W847	0.97391
3	E1W861	0.549317
3	E1W862	0.934412
3	E1W868	0.987109
3	E1W877	0.958392
3	E1W878	0.505253
3	E1W881	0.939194
3	E1W882	0.935803
3	E1W8A9	0.837457
3	E1W8B9	0.680465
3	E1W8C1	0.568224
3	E1W8C3	0.975482
3	E1W8D8	0.873606
3	E1W8D9	0.964244
3	E1W8E2	0.775193
3	E1W8E6	0.662322
3	E1W8F0	0.865033
3	E1W8F6	0.948589
3	E1W8F7	0.932182
3	E1W8F8	0.923622
3	E1W8G0	0.830883
3	E1W8G4	0.672941
3	E1W8G5	0.683797
3	E1W8G6	0.70399
3	E1W8H7	0.963957
3	E1W8H9	0.921793
3	E1W8I9	0.76317
3	E1W8J1	0.807478
3	E1W8J8	0.906244
3	E1W8J9	0.946475
3	E1W8K5	0.922975
3	E1W8K6	0.603586
3	E1W8K8	0.990895
3	E1W8L1	0.868981
3	E1W8L2	0.844089
3	E1W8L4	0.824192
3	E1W8M5	0.992709
3	E1W8M6	0.54784
3	E1W8M8	0.798561
3	E1W8M9	0.642049
3	E1W8N4	0.796374
3	E1W8N6	0.968801
3	E1W8N8	0.985001
3	E1W8N9	0.612002
3	E1W8P2	0.575309
3	E1W8Q4	0.857891
3	E1W8S9	0.920914
3	E1W8T8	0.91635
3	E1W8T9	0.765106
3	E1W8U0	0.96603
3	E1W8U1	0.804313
3	E1W8U6	0.553899
3	E1W8U7	0.946845
3	E1W8U8	0.921419
3	E1W8W2	0.912009
3	E1W8X1	0.921203
3	E1W8X3	0.971104
3	E1W8Y1	0.974672
3	E1W8Y2	0.799048
3	E1W8Z7	0.800872
3	E1W8Z8	0.986763
3	E1W905	0.837776
3	E1W915	0.927173
3	E1W916	0.582657
3	E1W921	0.584672
3	E1W922	0.917433
3	E1W925	0.53219
3	E1W930	0.91004
3	E1W931	0.967547
3	E1W956	0.781968
3	E1W959	0.977298
3	E1W964	0.976527
3	E1W972	0.667213
3	E1W982	0.964198
3	E1W984	0.937551
3	E1W9A3	0.860727
3	E1W9A4	0.924367
3	E1W9B2	0.901136
3	E1W9D2	0.796108
3	E1W9D5	0.619696
3	E1W9E4	0.879124
3	E1W9E5	0.857249
3	E1W9F3	0.512201
3	E1W9G0	0.942123
3	E1W9I3	0.81945
3	E1W9I5	0.546981
3	E1W9J3	0.944103
3	E1W9J5	0.937035
3	E1W9J7	0.854194
3	E1W9J8	0.963331
3	E1W9J9	0.909126
3	E1W9K0	0.893335
3	E1W9K1	0.925936
3	E1W9L7	0.568261
3	E1W9N9	0.860062
3	E1W9P0	0.967411
3	E1W9P4	0.985712
3	E1W9Q0	0.696328
3	E1W9Q9	0.629957
3	E1W9S7	0.653391
3	E1W9T6	0.735418
3	E1W9W2	0.658818
3	E1W9W3	0.98425
3	E1W9W4	0.983065
3	E1W9W5	0.997462
3	E1W9W6	0.960149
3	E1W9X1	0.915563
3	E1W9X2	0.929964
3	E1W9X4	0.662215
3	E1W9X5	0.847655
3	E1W9X7	0.955412
3	E1W9X9	0.917257
3	E1W9Z1	0.560545
3	E1W9Z2	0.698732
3	E1W9Z3	0.898751
3	E1W9Z4	0.734207
3	E1W9Z7	0.823779
3	E1WA05	0.758734
3	E1WA13	0.889569
3	E1WA23	0.885459
3	E1WA24	0.948991
3	E1WA25	0.909943
3	E1WA27	0.808601
3	E1WA28	0.676513
3	E1WA33	0.831908
3	E1WA49	0.862085
3	E1WA52	0.867271
3	E1WA74	0.917286
3	E1WA82	0.569482
3	E1WA83	0.900661
3	E1WA84	0.985133
3	E1WA87	0.971523
3	E1WA89	0.829039
3	E1WA90	0.679089
3	E1WA94	0.919547
3	E1WA96	0.940078
3	E1WAC4	0.656255
3	E1WAE7	0.732553
3	E1WAE9	0.917286
3	E1WAF0	0.916858
3	E1WAF1	0.879087
3	E1WAG6	0.939564
3	E1WAI5	0.843336
3	E1WAI7	0.709265
3	E1WAI8	0.636905
3	E1WAJ4	0.852579
3	E1WAJ8	0.985685
3	E1WAK0	0.979361
3	E1WAK1	0.792151
3	E1WAM0	0.735298
3	E1WAM2	0.958698
3	E1WAM3	0.7948
3	E1WAM4	0.908556
3	E1WAN0	0.954221
3	E1WAR3	0.740144
3	E1WAR6	0.632146
3	E1WAR7	0.956023
3	E1WAT0	0.964648
3	E1WAT5	0.979825
3	E1WAU7	0.866928
3	E1WAW4	0.846715
3	E1WAW5	0.923231
3	E1WAW8	0.838852
3	E1WAW9	0.918678
4	E1W6V9	0.968311
4	E1W750	0.87929
4	E1W7C2	0.624603
4	E1W7K1	0.966496
4	E1W7K4	0.770703
4	E1W7K5	0.98916
4	E1W7K6	0.986824
4	E1W7K8	0.984423
4	E1W7L0	0.849019
4	E1W7L2	0.864496
4	E1W7L3	0.589146
4	E1W7R8	0.615333
4	E1W9N1	0.521497
4	E1W9N2	0.876797
4	E1WA61	0.916037
4	E1WAB1	0.92501
4	E1WAB2	0.926143
4	E1WAB3	0.628257
4	E1WAB5	0.975112
4	E1WAB6	0.951938
4	E1WAB7	0.885334
4	E1WAB8	0.859628
4	E1WAB9	0.907806
4	E1WAC8	0.60166
4	E1WAD2	0.850847
4	E1WAD5	0.978885
4	E1WAD6	0.858396
4	E1WAD9	0.991687
4	E1WAE0	0.99392
4	E1WAE1	0.944516
4	E1WAE2	0.934907
4	E1WAE3	0.980761
4	E1WAE4	0.948037
4	E1WAQ6	0.905928
5	E1W6Y9	0.724988
5	E1W715	0.986133
5	E1W717	0.903957
5	E1W718	0.654175
5	E1W719	0.600717
5	E1W722	0.598997
5	E1W723	0.520546
5	E1W735	0.970088
5	E1W790	0.966218
5	E1W792	0.978896
5	E1W7A5	0.897987
5	E1W7B2	0.994632
5	E1W7B6	0.981938
5	E1W7E4	0.879218
5	E1W7G6	0.533642
5	E1W7G7	0.997424
5	E1W7H8	0.861218
5	E1W7I9	0.986577
5	E1W7J9	0.826467
5	E1W7L9	0.90122
5	E1W7N2	0.801319
5	E1W7R0	0.806169
5	E1W7R3	0.74515
5	E1W7S2	0.570466
5	E1W7S4	0.828604
5	E1W7S6	0.542247
5	E1W7Y1	0.611785
5	E1W813	0.953728
5	E1W821	0.600379
5	E1W834	0.95168
5	E1W844	0.902073
5	E1W845	0.762173
5	E1W879	0.910163
5	E1W886	0.906013
5	E1W892	0.699393
5	E1W8B2	0.547251
5	E1W8C0	0.884316
5	E1W8C2	0.832142
5	E1W8C5	0.86671
5	E1W8D0	0.822152
5	E1W8D1	0.512458
5	E1W8H6	0.817224
5	E1W8I1	0.9748
5	E1W8I6	0.629723
5	E1W8J4	0.98156
5	E1W8K4	0.927526
5	E1W8M3	0.563162
5	E1W8M4	0.598668
5	E1W8P8	0.947951
5	E1W8Q7	0.781707
5	E1W8R5	0.794299
5	E1W8S0	0.626806
5	E1W8T4	0.504409
5	E1W8U3	0.80682
5	E1W8W9	0.884299
5	E1W8X4	0.957163
5	E1W8Y8	0.990585
5	E1W8Z0	0.611789
5	E1W8Z1	0.865222
5	E1W8Z5	0.676783
5	E1W917	0.779735
5	E1W924	0.715574
5	E1W941	0.908663
5	E1W957	0.56986
5	E1W961	0.653723
5	E1W987	0.867579
5	E1W990	0.78619
5	E1W994	0.77881
5	E1W995	0.678333
5	E1W9B0	0.977039
5	E1W9B4	0.899014
5	E1W9D7	0.657558
5	E1W9E0	0.671811
5	E1W9H6	0.898673
5	E1W9N7	0.620293
5	E1W9P6	0.57602
5	E1W9R4	0.567339
5	E1W9R7	0.572263
5	E1W9T7	0.578166
5	E1W9V8	0.69248
5	E1W9X0	0.664254
5	E1W9X8	0.650608
5	E1W9Y4	0.932292
5	E1WA63	0.753913
5	E1WA64	0.610687
5	E1WA65	0.763158
5	E1WA67	0.548267
5	E1WA76	0.73162
5	E1WAC3	0.59299
5	E1WAH5	0.774093
5	E1WAJ3	0.906359
5	E1WAJ5	0.752541
5	E1WAK7	0.705309
5	E1WAN4	0.691491
5	E1WAS7	0.852366
5	E1WAS8	0.726164
5	E1WAS9	0.842109
5	E1WAV3	0.581742
5	E1WAW0	0.92195
5	E1WAX0	0.864945
6	E1W703	0.656789
6	E1W777	0.605299
6	E1W7B9	0.947316
6	E1W7V5	0.82512
6	E1W8G9	0.795441
6	E1W8H0	0.618113
6	E1W8P4	0.797537
6	E1W9M5	0.611198
6	E1W9M6	0.671546
6	E1W9M7	0.584545
6	E1W9Z5	0.677572
6	E1WA30	0.709887
6	E1WA38	0.661114
6	E1WA39	0.721773
6	E1WAU3	0.855731
7	E1W6W8	0.838487
7	E1W6X4	0.687924
7	E1W6X5	0.618409
7	E1W6X6	0.61681
7	E1W6X8	0.781507
7	E1W6X9	0.769291
7	E1W6Z0	0.539741
7	E1W6Z8	0.586935
7	E1W727	0.673425
7	E1W776	0.552247
7	E1W7C4	0.811779
7	E1W7E8	0.718055
7	E1W7F0	0.525634
7	E1W7F9	0.664947
7	E1W7M8	0.827307
7	E1W7M9	0.964189
7	E1W7U9	0.897023
7	E1W7Z3	0.542309
7	E1W8E4	0.884762
7	E1W8I4	0.944169
7	E1W8I8	0.781043
7	E1W8L7	0.753788
7	E1W8P5	0.554193
7	E1W8Q8	0.8667
7	E1W8Q9	0.747044
7	E1W8R3	0.850564
7	E1W8S5	0.597791
7	E1W8S7	0.664106
7	E1W923	0.932635
7	E1W936	0.535071
7	E1W998	0.687051
7	E1W999	0.755592
7	E1W9A0	0.911673
7	E1W9A2	0.916973
7	E1W9D3	0.684795
7	E1W9G1	0.952136
7	E1W9H1	0.655912
7	E1W9H8	0.877695
7	E1W9P9	0.989905
7	E1W9R9	0.54643
7	E1W9S5	0.565432
7	E1W9S6	0.936112
7	E1W9T0	0.650841
7	E1W9T1	0.81251
7	E1W9W1	0.605852
7	E1W9W7	0.655959
7	E1W9Y9	0.921627
7	E1W9Z0	0.861551
7	E1W9Z6	0.747647
7	E1W9Z9	0.734193
7	E1WA01	0.555208
7	E1WA32	0.719072
7	E1WA43	0.857019
7	E1WA54	0.985761
7	E1WA56	0.766327
7	E1WA57	0.726397
7	E1WAA2	0.662656
7	E1WAA3	0.535559
7	E1WAA6	0.802174
7	E1WAA8	0.661277
7	E1WAA9	0.659131
7	E1WAG8	0.50927
7	E1WAG9	0.679175
7	E1WAH7	0.85285
7	E1WAH8	0.83734
7	E1WAH9	0.77796
7	E1WAJ0	0.612532
7	E1WAJ1	0.620304
7	E1WAJ2	0.880236
7	E1WAK2	0.558078
7	E1WAK3	0.800552
7	E1WAT8	0.900932
7	E1WAU4	0.719361
7	E1WAW2	0.717256
8	E1W6X1	0.902739
8	E1W6Y5	0.58192
8	E1W6Y6	0.868563
8	E1W6Y8	0.842503
8	E1W6Z2	0.932283
8	E1W6Z4	0.85548
8	E1W702	0.951261
8	E1W705	0.601391
8	E1W708	0.817656
8	E1W709	0.590581
8	E1W791	0.513283
8	E1W7F4	0.73756
8	E1W7I7	0.827493
8	E1W7J3	0.782947
8	E1W7M0	0.587912
8	E1W7N1	0.887679
8	E1W7V4	0.618543
8	E1W7Z9	0.549654
8	E1W809	0.907324
8	E1W823	0.766727
8	E1W832	0.749605
8	E1W835	0.784564
8	E1W836	0.776584
8	E1W863	0.911997
8	E1W865	0.66737
8	E1W866	0.600936
8	E1W8A1	0.84706
8	E1W8B4	0.996925
8	E1W8B6	0.508547
8	E1W8B7	0.813803
8	E1W8C9	0.790882
8	E1W8N3	0.965108
8	E1W8P9	0.86802
8	E1W8Q2	0.889608
8	E1W8R0	0.508612
8	E1W8R1	0.989905
8	E1W8V4	0.967407
8	E1W8V5	0.968854
8	E1W8V7	0.956987
8	E1W8V8	0.960315
8	E1W8Y6	0.726775
8	E1W900	0.638206
8	E1W901	0.733715
8	E1W913	0.536135
8	E1W942	0.824278
8	E1W992	0.880585
8	E1W993	0.748389
8	E1W9D8	0.59562
8	E1W9E9	0.728307
8	E1W9I0	0.915396
8	E1W9I9	0.54803
8	E1W9J1	0.773696
8	E1W9J2	0.701096
8	E1W9N3	0.597975
8	E1W9P7	0.794412
8	E1W9R6	0.609828
8	E1W9U4	0.797047
8	E1W9V5	0.824766
8	E1WA17	0.791237
8	E1WA75	0.5378
8	E1WAB0	0.582514
8	E1WAG4	0.826709
8	E1WAH3	0.919041
8	E1WAH4	0.626496
8	E1WAJ6	0.931192
8	E1WAK9	0.941972
8	E1WAL1	0.568064
8	E1WAL3	0.856707
8	E1WAN3	0.505522
8	E1WAP0	0.704576
8	E1WAP5	0.990504
8	E1WAP9	0.647196
8	E1WAQ0	0.714901
8	E1WAQ8	0.956417
8	E1WAS5	0.894299
8	E1WAT3	0.513225
8	E1WAU1	0.591256
9	E1W6V8	0.931972
9	E1W6W0	0.962027
9	E1W6W1	0.977454
9	E1W7C1	0.751561
9	E1W7L1	0.962568
9	E1W7U0	0.927364
9	E1W824	0.890975
9	E1W825	0.701199
9	E1W864	0.676658
9	E1W8U9	0.645699
9	E1W8V0	0.509207
9	E1W8V2	0.543325
9	E1W8W1	0.796179
9	E1W8W8	0.939424
9	E1W9A9	0.913878
9	E1W9N0	0.644245
9	E1WA59	0.962145
9	E1WA60	0.722574
9	E1WAC0	0.877283
9	E1WAC1	0.628402
9	E1WAD1	0.778511
9	E1WAD4	0.648979
9	E1WAD8	0.674685
9	E1WAM8	0.671453
10	E1W6Z1	0.913015
10	E1W744	0.814471
10	E1W799	0.90018
10	E1W7M4	0.763033
10	E1W7N0	0.862412
10	E1W7R7	0.631752
10	E1W808	0.93255
10	E1W810	0.548624
10	E1W826	0.834471
10	E1W830	0.671771
10	E1W831	0.649073
10	E1W842	0.869804
10	E1W843	0.744203
10	E1W887	0.760921
10	E1W8S3	0.726649
10	E1W8V3	0.882436
10	E1W8X5	0.548949
10	E1W8Y4	0.767977
10	E1W906	0.887205
10	E1W919	0.952468
10	E1W9K3	0.873573
10	E1W9K4	0.840189
10	E1W9N4	0.840182
10	E1W9P2	0.848692
10	E1W9W9	0.889084
10	E1WA18	0.808536
10	E1WA22	0.517842
10	E1WA71	0.614488
10	E1WAI9	0.615825
10	E1WAP4	0.712221
10	E1WAP7	0.884178
10	E1WAQ5	0.940817
10	E1WAT2	0.865042
10	E1WAU9	0.829991
10	E1WAX2	0.944658

## Sheet: Table S3.Host cluster info 
Supplementary Table S3. Host gene list in the clusters describe in the Fig.4 A and enrichment information.
Clluster	Gene.name	MEM.SHIP		Gene.name	Go.Term	Function
1	A2MP1	0.567506		ABL1	GO:0007173	epidermal growth factor receptor signaling pathway
1	AAED1	0.781174		ACVR1	GO:1905005	regulation of epithelial to mesenchymal transition involved in endocardial cushion formation
1	AARSD1	0.833114		ACVR1	GO:0003171	atrioventricular valve development
1	AASDHPPT	0.896525		AGT	GO:0010466	negative regulation of peptidase activity
1	AATK	0.526654		AGT	GO:0004867	serine-type endopeptidase inhibitor activity
1	ABCF2	0.858753		AGT	GO:0010951	negative regulation of endopeptidase activity
1	ABCF3	0.904911		ALDH1A2	GO:0006776	vitamin A metabolic process
1	ABHD10	0.536496		ALYREF	GO:0000377	RNA splicing, via transesterification reactions with bulged adenosine as nucleophile
1	AC002066.1	0.734389		ANK3	GO:0007009	plasma membrane organization
1	AC002550.5	0.896311		AP1S1	GO:0016032	viral process
1	AC005822.1	0.648762		AP2M1	GO:0016032	viral process
1	AC006026.9	0.64304		AP2S1	GO:0016032	viral process
1	AC006160.5	0.543582		APP	GO:0051246	regulation of protein metabolic process
1	AC007620.3	0.56831		ARID4A	GO:0006776	vitamin A metabolic process
1	AC011290.5	0.504279		ASF1A	GO:0006259	DNA metabolic process
1	AC016732.2	0.653189		ATP5A1	GO:0005743	mitochondrial inner membrane
1	AC018804.7	0.596538		ATP5C1	GO:0005743	mitochondrial inner membrane
1	AC073130.3	0.758652		ATP5E	GO:0005743	mitochondrial inner membrane
1	AC073333.8	0.871221		ATP5F1	GO:0005743	mitochondrial inner membrane
1	AC073869.20	0.553669		ATP5G1	GO:0005743	mitochondrial inner membrane
1	AC092661.1	0.935814		ATP5J2	GO:0005743	mitochondrial inner membrane
1	AC115618.1	0.845996		ATP5O	GO:0005743	mitochondrial inner membrane
1	ACTR10	0.978583		AURKAIP1	GO:0032543	mitochondrial translation
1	ACTR1B	0.931098		AURKAIP1	GO:0070125	mitochondrial translational elongation
1	ADO	0.610012		AURKAIP1	GO:0006415	translational termination
1	ADPRHL2	0.793878		AURKAIP1	GO:0006414	translational elongation
1	AFG3L2P1	0.793253		AURKAIP1	GO:0070126	mitochondrial translational termination
1	AGGF1	0.84753		B2M	GO:0016032	viral process
1	AGMAT	0.507219		BABAM1	GO:1902750	negative regulation of cell cycle G2/M phase transition
1	AIMP1	0.925114		BCAS2	GO:0000377	RNA splicing, via transesterification reactions with bulged adenosine as nucleophile
1	AIMP2	0.654114		BIRC2	GO:0007249	I-kappaB kinase/NF-kappaB signaling
1	AKR1B1	0.576399		BIRC3	GO:0007249	I-kappaB kinase/NF-kappaB signaling
1	AKT1	0.559114		BUD31	GO:0000377	RNA splicing, via transesterification reactions with bulged adenosine as nucleophile
1	AL591704.5	0.558815		CA1	GO:0004089	carbonate dehydratase activity
1	ALAS1	0.912936		CA3	GO:0004089	carbonate dehydratase activity
1	ALDH5A1	0.745138		CALCOCO2	GO:0016032	viral process
1	AMACR	0.910028		CAV3	GO:0007009	plasma membrane organization
1	ANAPC5	0.941543		CBLB	GO:0007173	epidermal growth factor receptor signaling pathway
1	ANKEF1	0.66594		CCNB1	GO:0051988	regulation of attachment of spindle microtubules to kinetochore
1	ANKRD32	0.835367		CCT2	GO:1904869	regulation of protein localization to Cajal body
1	ANKRD40	0.833001		CCT2	GO:0005832	chaperonin-containing T-complex
1	ANKRD49	0.649795		CCT2	GO:1904951	positive regulation of establishment of protein localization
1	AOX1	0.777546		CCT2	GO:1904851	positive regulation of establishment of protein localization to telomere
1	AP3M1	0.594244		CCT2	GO:0070203	regulation of establishment of protein localization to telomere
1	AP4B1	0.763446		CCT2	GO:1904871	positive regulation of protein localization to Cajal body
1	AP4B1-AS1	0.731235		CCT2	GO:1904872	regulation of telomerase RNA localization to Cajal body
1	APEH	0.937231		CCT2	GO:1904874	positive regulation of telomerase RNA localization to Cajal body
1	APITD1	0.609053		CCT2	GO:1904816	positive regulation of protein localization to chromosome, telomeric region
1	APITD1-CORT	0.609053		CCT3	GO:1904871	positive regulation of protein localization to Cajal body
1	APPL1	0.802351		CCT3	GO:1904874	positive regulation of telomerase RNA localization to Cajal body
1	ARFIP2	0.93506		CCT3	GO:1904872	regulation of telomerase RNA localization to Cajal body
1	ARHGAP18	0.525465		CCT3	GO:0005832	chaperonin-containing T-complex
1	ARL6IP5	0.925567		CCT3	GO:1904869	regulation of protein localization to Cajal body
1	ARMCX5	0.667369		CCT4	GO:1904951	positive regulation of establishment of protein localization
1	ARPC5	0.861857		CCT4	GO:1904872	regulation of telomerase RNA localization to Cajal body
1	ARPP19	0.796477		CCT4	GO:1904871	positive regulation of protein localization to Cajal body
1	ASAH1	0.514291		CCT4	GO:0070203	regulation of establishment of protein localization to telomere
1	ASB14	0.587246		CCT4	GO:1904816	positive regulation of protein localization to chromosome, telomeric region
1	ASF1A	0.90678		CCT4	GO:1904851	positive regulation of establishment of protein localization to telomere
1	ATAD3B	0.752322		CCT4	GO:1904869	regulation of protein localization to Cajal body
1	ATL3	0.863304		CCT4	GO:0005832	chaperonin-containing T-complex
1	ATOX1	0.686208		CCT4	GO:1904874	positive regulation of telomerase RNA localization to Cajal body
1	ATP5J	0.724008		CCT5	GO:0070203	regulation of establishment of protein localization to telomere
1	ATP5S	0.611973		CCT5	GO:1904951	positive regulation of establishment of protein localization
1	ATP6V1D	0.89507		CCT5	GO:1904851	positive regulation of establishment of protein localization to telomere
1	ATP8B3	0.513768		CCT5	GO:1904816	positive regulation of protein localization to chromosome, telomeric region
1	ATXN7L3B	0.519317		CCT5	GO:1904872	regulation of telomerase RNA localization to Cajal body
1	AUNIP	0.680132		CCT5	GO:1904869	regulation of protein localization to Cajal body
1	AUP1	0.632995		CCT5	GO:0005832	chaperonin-containing T-complex
1	AURKB	0.592133		CCT5	GO:1904874	positive regulation of telomerase RNA localization to Cajal body
1	B3GALT4	0.596041		CCT5	GO:1904871	positive regulation of protein localization to Cajal body
1	BAG2	0.829959		CCT7	GO:1904851	positive regulation of establishment of protein localization to telomere
1	BAG5	0.728458		CCT7	GO:1904874	positive regulation of telomerase RNA localization to Cajal body
1	BAP1	0.558516		CCT7	GO:1904816	positive regulation of protein localization to chromosome, telomeric region
1	BBS10	0.748555		CCT7	GO:0070203	regulation of establishment of protein localization to telomere
1	BBS7	0.985551		CCT7	GO:1904872	regulation of telomerase RNA localization to Cajal body
1	BCAP31	0.713121		CCT7	GO:0005832	chaperonin-containing T-complex
1	BCL2L12	0.520327		CCT7	GO:1904869	regulation of protein localization to Cajal body
1	BCS1L	0.876958		CCT7	GO:1904951	positive regulation of establishment of protein localization
1	BMI1	0.535182		CCT7	GO:1904871	positive regulation of protein localization to Cajal body
1	BRAT1	0.533188		CCT8	GO:1904871	positive regulation of protein localization to Cajal body
1	BRIX1	0.878053		CCT8	GO:1904874	positive regulation of telomerase RNA localization to Cajal body
1	BTN3A1	0.769485		CCT8	GO:0070203	regulation of establishment of protein localization to telomere
1	BTN3A2	0.790117		CCT8	GO:1904816	positive regulation of protein localization to chromosome, telomeric region
1	BTN3A3	0.768896		CCT8	GO:0005832	chaperonin-containing T-complex
1	BUB1B	0.881089		CCT8	GO:1904872	regulation of telomerase RNA localization to Cajal body
1	BUB3	0.719124		CCT8	GO:1904851	positive regulation of establishment of protein localization to telomere
1	BZW2	0.877329		CCT8	GO:1904869	regulation of protein localization to Cajal body
1	C11orf57	0.98382		CCT8	GO:1904951	positive regulation of establishment of protein localization
1	C17orf104	0.898056		CD46	GO:0071634	regulation of transforming growth factor beta production
1	C17orf75	0.629674		CDC6	GO:0006260	DNA replication
1	C1orf131	0.926897		CDC6	GO:0006259	DNA metabolic process
1	C1orf85	0.873999		CDK1	GO:0006259	DNA metabolic process
1	C3orf38	0.554403		CDK1	GO:0006260	DNA replication
1	C5orf34	0.688268		CETN2	GO:0065004	protein-DNA complex assembly
1	C5orf45	0.879302		CHCHD1	GO:0070126	mitochondrial translational termination
1	C6orf62	0.609083		CHCHD1	GO:0070125	mitochondrial translational elongation
1	C8orf59	0.790765		CHCHD1	GO:0032543	mitochondrial translation
1	C9orf114	0.760615		CHCHD1	GO:0006414	translational elongation
1	C9orf40	0.8034		CHCHD1	GO:0006415	translational termination
1	CAMKK1	0.502843		CHEK1	GO:0006260	DNA replication
1	CAT	0.63247		CHEK1	GO:0006259	DNA metabolic process
1	CAV1	0.737892		CHFR	GO:0043632	modification-dependent macromolecule catabolic process
1	CBWD1	0.527048		CHMP2A	GO:0016032	viral process
1	CBWD3	0.618462		CLP1	GO:0000377	RNA splicing, via transesterification reactions with bulged adenosine as nucleophile
1	CBX3	0.619968		CLSPN	GO:0006260	DNA replication
1	CBX5	0.740268		CLSPN	GO:0006259	DNA metabolic process
1	CCDC42B	0.980139		COL5A1	GO:0007009	plasma membrane organization
1	CCDC43	0.858443		COQ7	GO:0042775	mitochondrial ATP synthesis coupled electron transport
1	CCDC94	0.54831		COQ7	GO:0042775	mitochondrial ATP synthesis coupled electron transport
1	CD164	0.880398		COQ7	GO:0005743	mitochondrial inner membrane
1	CD320	0.736761		COQ9	GO:0005743	mitochondrial inner membrane
1	CDA	0.628268		COX15	GO:0042775	mitochondrial ATP synthesis coupled electron transport
1	CDC20	0.661146		COX15	GO:0006123	mitochondrial electron transport, cytochrome c to oxygen
1	CDC23	0.981638		COX15	GO:0022904	respiratory electron transport chain
1	CDC6	0.702464		COX15	GO:0005743	mitochondrial inner membrane
1	CDCA7L	0.902178		COX15	GO:0042775	mitochondrial ATP synthesis coupled electron transport
1	CDCA8	0.703388		COX15	GO:0022904	respiratory electron transport chain
1	CDIPT	0.733805		COX4I1	GO:0022904	respiratory electron transport chain
1	CDK1	0.757887		COX4I1	GO:0006123	mitochondrial electron transport, cytochrome c to oxygen
1	CENPQ	0.971203		COX4I1	GO:0042775	mitochondrial ATP synthesis coupled electron transport
1	CENPV	0.675094		COX4I1	GO:0042775	mitochondrial ATP synthesis coupled electron transport
1	CEP44	0.747221		COX4I1	GO:0022904	respiratory electron transport chain
1	CEP76	0.744949		COX4I1	GO:0005743	mitochondrial inner membrane
1	CFL2	0.8668		COX5B	GO:0022904	respiratory electron transport chain
1	CHAC2	0.826753		COX5B	GO:0042775	mitochondrial ATP synthesis coupled electron transport
1	CHAF1B	0.608716		COX5B	GO:0042775	mitochondrial ATP synthesis coupled electron transport
1	CHCHD4	0.626946		COX5B	GO:0022904	respiratory electron transport chain
1	CHD3	0.753476		COX6B1	GO:0042775	mitochondrial ATP synthesis coupled electron transport
1	CHEK1	0.900564		COX6B1	GO:0022904	respiratory electron transport chain
1	CHMP1A	0.503328		COX6B1	GO:0042775	mitochondrial ATP synthesis coupled electron transport
1	CIAO1	0.740203		COX6B1	GO:0022904	respiratory electron transport chain
1	CIAPIN1	0.795082		COX6C	GO:0042775	mitochondrial ATP synthesis coupled electron transport
1	CIDEB	0.785988		COX6C	GO:0022904	respiratory electron transport chain
1	CKAP2	0.729674		COX6C	GO:0022904	respiratory electron transport chain
1	CLDN4	0.647733		COX6C	GO:0006123	mitochondrial electron transport, cytochrome c to oxygen
1	CLN3	0.567603		COX6C	GO:0042775	mitochondrial ATP synthesis coupled electron transport
1	CLPTM1L	0.598131		COX6C	GO:0005743	mitochondrial inner membrane
1	CLSPN	0.618669		COX7B	GO:0006123	mitochondrial electron transport, cytochrome c to oxygen
1	CLTB	0.889081		COX7B	GO:0042775	mitochondrial ATP synthesis coupled electron transport
1	CNGB3	0.650247		COX7B	GO:0022904	respiratory electron transport chain
1	COMMD2	0.856322		COX7B	GO:0042775	mitochondrial ATP synthesis coupled electron transport
1	COMMD3	0.914611		COX7B	GO:0022904	respiratory electron transport chain
1	COMMD3-BMI1	0.763868		COX7B	GO:0005743	mitochondrial inner membrane
1	COPB1	0.642823		COX8A	GO:0022904	respiratory electron transport chain
1	COPS8	0.968659		COX8A	GO:0042775	mitochondrial ATP synthesis coupled electron transport
1	COQ2	0.791787		COX8A	GO:0005743	mitochondrial inner membrane
1	COQ3	0.709057		COX8A	GO:0006123	mitochondrial electron transport, cytochrome c to oxygen
1	COQ6	0.918163		COX8A	GO:0042775	mitochondrial ATP synthesis coupled electron transport
1	CORO1B	0.577841		COX8A	GO:0022904	respiratory electron transport chain
1	COX17	0.892523		CPSF2	GO:0000377	RNA splicing, via transesterification reactions with bulged adenosine as nucleophile
1	COX5A	0.923343		CSGALNACT1	GO:0015014	heparan sulfate proteoglycan biosynthetic process, polysaccharide chain biosynthetic process
1	CPNE3	0.88155		CWC15	GO:0000377	RNA splicing, via transesterification reactions with bulged adenosine as nucleophile
1	CPSF3	0.532422		CYC1	GO:0022904	respiratory electron transport chain
1	CPSF4	0.662327		CYC1	GO:0022904	respiratory electron transport chain
1	CREB3	0.706617		CYC1	GO:0042775	mitochondrial ATP synthesis coupled electron transport
1	CRNKL1	0.977999		CYC1	GO:0042775	mitochondrial ATP synthesis coupled electron transport
1	CS	0.875067		CYCS	GO:0005743	mitochondrial inner membrane
1	CSE1L	0.987801		CYCS	GO:0022904	respiratory electron transport chain
1	CSF2RA	0.785753		CYCS	GO:0006123	mitochondrial electron transport, cytochrome c to oxygen
1	CSRP2BP	0.762394		CYCS	GO:0022904	respiratory electron transport chain
1	CSTF1	0.826624		CYCS	GO:0042775	mitochondrial ATP synthesis coupled electron transport
1	CTB-5E10.3	0.840589		CYCS	GO:0042775	mitochondrial ATP synthesis coupled electron transport
1	CTC-479C5.12	0.756768		CYR61	GO:0030510	regulation of BMP signaling pathway
1	CTC-487M23.8	0.926231		DDB1	GO:0006259	DNA metabolic process
1	CTC-524C5.2	0.712683		DGKD	GO:0007173	epidermal growth factor receptor signaling pathway
1	CTD-2144E22.10	0.793541		DHX40	GO:0000377	RNA splicing, via transesterification reactions with bulged adenosine as nucleophile
1	CTD-2210P15.2	0.568666		DNAJC8	GO:0000377	RNA splicing, via transesterification reactions with bulged adenosine as nucleophile
1	CTNNAL1	0.863296		DNASE1L1	GO:0006259	DNA metabolic process
1	CTNNAP1	0.559773		EARS2	GO:0000959	mitochondrial RNA metabolic process
1	CYB561A3	0.979182		EEF1A1P5	GO:0043043	peptide biosynthetic process
1	CYB561D2	0.654682		EEF1A1P5	GO:0006414	translational elongation
1	DAK	0.776279		EEF1A1P5	GO:0006412	translation
1	DBN1	0.682578		EEF1D	GO:0006414	translational elongation
1	DBR1	0.922538		EEF1D	GO:0006412	translation
1	DCAF13	0.679875		EIF3G	GO:0016032	viral process
1	DCAF13P3	0.590443		EPHB1	GO:0031290	retinal ganglion cell axon guidance
1	DCK	0.846569		ERAL1	GO:0006414	translational elongation
1	DCLRE1A	0.761791		ERAL1	GO:0070125	mitochondrial translational elongation
1	DCTN1	0.66536		ERAL1	GO:0070126	mitochondrial translational termination
1	DDB1	0.972334		ERAL1	GO:0032543	mitochondrial translation
1	DDX17	0.627189		ERAL1	GO:0000028	ribosomal small subunit assembly
1	DDX24	0.676661		ERAL1	GO:0006415	translational termination
1	DDX27	0.516839		ETFA	GO:0022904	respiratory electron transport chain
1	DDX39A	0.554		ETFA	GO:0022904	respiratory electron transport chain
1	DDX52	0.717491		ETFB	GO:0022904	respiratory electron transport chain
1	DDX54	0.807405		ETFB	GO:0022904	respiratory electron transport chain
1	DDX56	0.865998		EXOSC2	GO:0000466	maturation of 5.8S rRNA from tricistronic rRNA transcript (SSU-rRNA, 5.8S rRNA, LSU-rRNA)
1	DEK	0.675925		EXOSC8	GO:0000466	maturation of 5.8S rRNA from tricistronic rRNA transcript (SSU-rRNA, 5.8S rRNA, LSU-rRNA)
1	DERL2	0.567369		EXT1	GO:0015014	heparan sulfate proteoglycan biosynthetic process, polysaccharide chain biosynthetic process
1	DHX38	0.692137		FAF1	GO:0051246	regulation of protein metabolic process
1	DIMT1	0.862912		FAM83B	GO:0007173	epidermal growth factor receptor signaling pathway
1	DLAT	0.755942		FASTKD1	GO:0000959	mitochondrial RNA metabolic process
1	DNAH11	0.892725		FEN1	GO:0006260	DNA replication
1	DNAJA3	0.804596		FEN1	GO:0006259	DNA metabolic process
1	DNAJC14	0.517617		FOXRED1	GO:0005747	mitochondrial respiratory chain complex I
1	DNAJC9	0.873459		FOXRED1	GO:0005743	mitochondrial inner membrane
1	DNASE1L1	0.943622		FRG1	GO:0000377	RNA splicing, via transesterification reactions with bulged adenosine as nucleophile
1	DPH2	0.855507		FTSJ3	GO:0000466	maturation of 5.8S rRNA from tricistronic rRNA transcript (SSU-rRNA, 5.8S rRNA, LSU-rRNA)
1	DPP3	0.952765		GINS4	GO:0006259	DNA metabolic process
1	DR1	0.902854		GNL3	GO:0048027	mRNA 5'-UTR binding
1	DSCC1	0.763139		GRWD1	GO:0006260	DNA replication
1	DUS2	0.863914		GRWD1	GO:0006259	DNA metabolic process
1	DUSP12	0.594031		GTF2F1	GO:0000377	RNA splicing, via transesterification reactions with bulged adenosine as nucleophile
1	DZIP1L	0.62081		GTF2H3	GO:0006259	DNA metabolic process
1	E2F2	0.674269		HIGD1A	GO:0005743	mitochondrial inner membrane
1	EAF1	0.727889		HIST1H2BB	GO:0006334	nucleosome assembly
1	EAF1-AS1	0.600463		HIST1H2BB	GO:0031497	chromatin assembly
1	EARS2	0.537698		HIST1H2BB	GO:0034728	nucleosome organization
1	EEF1A1	0.568697		HIST1H2BB	GO:0065004	protein-DNA complex assembly
1	EIF1AD	0.859626		HIST1H2BC	GO:0065004	protein-DNA complex assembly
1	EIF2A	0.806282		HIST1H2BC	GO:0031497	chromatin assembly
1	EIF2AK2	0.729801		HIST1H2BC	GO:0034728	nucleosome organization
1	EIF3B	0.633525		HIST1H2BC	GO:0006334	nucleosome assembly
1	EIF3C	0.736374		HIST1H2BD	GO:0006334	nucleosome assembly
1	EIF3M	0.959764		HIST1H2BD	GO:0031497	chromatin assembly
1	EIF4A2P4	0.539581		HIST1H2BD	GO:0065004	protein-DNA complex assembly
1	EIF4G2	0.502402		HIST1H2BD	GO:0034728	nucleosome organization
1	ELOVL1	0.860748		HIST1H2BH	GO:0031497	chromatin assembly
1	EMP3	0.776709		HIST1H2BH	GO:0065004	protein-DNA complex assembly
1	ENO3	0.633739		HIST1H2BH	GO:0006334	nucleosome assembly
1	EPB42	0.938434		HIST1H2BH	GO:0034728	nucleosome organization
1	ERGIC3	0.959975		HIST1H2BJ	GO:0006334	nucleosome assembly
1	ERLIN2	0.770394		HIST1H2BJ	GO:0034728	nucleosome organization
1	ERP29	0.850768		HIST1H2BJ	GO:0031497	chromatin assembly
1	ESCO2	0.761962		HIST1H2BJ	GO:0065004	protein-DNA complex assembly
1	ESD	0.520638		HIST1H2BK	GO:0034728	nucleosome organization
1	ETF1P2	0.643997		HIST1H2BK	GO:0065004	protein-DNA complex assembly
1	EXOSC2	0.833161		HIST1H2BK	GO:0031497	chromatin assembly
1	EXOSC5	0.616084		HIST1H2BK	GO:0006334	nucleosome assembly
1	EXOSC8	0.60484		HIST1H2BL	GO:0006334	nucleosome assembly
1	F11R	0.762847		HIST1H2BL	GO:0034728	nucleosome organization
1	FADS2	0.693074		HIST1H2BL	GO:0031497	chromatin assembly
1	FAM114A2	0.867274		HIST1H2BL	GO:0065004	protein-DNA complex assembly
1	FAM134A	0.614117		HIST1H2BM	GO:0006334	nucleosome assembly
1	FAM195A	0.525162		HIST1H2BM	GO:0034728	nucleosome organization
1	FAM199X	0.757928		HIST1H2BM	GO:0031497	chromatin assembly
1	FAM206A	0.699422		HIST1H2BM	GO:0065004	protein-DNA complex assembly
1	FAM20B	0.747705		HIST1H2BN	GO:0031497	chromatin assembly
1	FAM58A	0.55729		HIST1H2BN	GO:0034728	nucleosome organization
1	FASTKD1	0.824119		HIST1H2BN	GO:0065004	protein-DNA complex assembly
1	FECH	0.8951		HIST1H2BN	GO:0006334	nucleosome assembly
1	FEN1	0.50066		HIST1H2BO	GO:0006334	nucleosome assembly
1	FH	0.646429		HIST1H2BO	GO:0034728	nucleosome organization
1	FLAD1	0.768505		HIST1H2BO	GO:0065004	protein-DNA complex assembly
1	FMN2	0.736962		HIST1H2BO	GO:0031497	chromatin assembly
1	FMO5	0.840295		HIST1H3A	GO:0006334	nucleosome assembly
1	FTSJ3	0.757045		HIST1H3A	GO:0031497	chromatin assembly
1	FUCA2	0.661461		HIST1H3A	GO:0034728	nucleosome organization
1	FXR2	0.797889		HIST1H3A	GO:0065004	protein-DNA complex assembly
1	G3BP2	0.853011		HIST1H4A	GO:0006334	nucleosome assembly
1	G6PD	0.891673		HIST1H4A	GO:0065004	protein-DNA complex assembly
1	GALT	0.671177		HIST1H4A	GO:0031497	chromatin assembly
1	GART	0.83913		HIST1H4A	GO:0034728	nucleosome organization
1	GATC	0.678833		HIST2H2BE	GO:0006334	nucleosome assembly
1	GCFC2	0.93678		HIST2H2BE	GO:0034728	nucleosome organization
1	GGH	0.602429		HIST2H2BE	GO:0065004	protein-DNA complex assembly
1	GID8	0.694546		HIST2H2BE	GO:0031497	chromatin assembly
1	GINS4	0.510425		HIST2H2BF	GO:0006334	nucleosome assembly
1	GMFBP1	0.705523		HIST2H2BF	GO:0065004	protein-DNA complex assembly
1	GMNN	0.643956		HIST2H2BF	GO:0031497	chromatin assembly
1	GNPNAT1	0.8813		HIST2H2BF	GO:0034728	nucleosome organization
1	GOLGA5	0.542302		HIST3H2BB	GO:0006334	nucleosome assembly
1	GPATCH11	0.742041		HIST3H2BB	GO:0034728	nucleosome organization
1	GPD1L	0.846652		HIST3H2BB	GO:0031497	chromatin assembly
1	GPS1	0.812471		HIST3H2BB	GO:0065004	protein-DNA complex assembly
1	GPSM2	0.77926		HMGA1	GO:0034728	nucleosome organization
1	GRPEL2	0.765016		HMGB1	GO:0006259	DNA metabolic process
1	GRPEL2-AS1	0.958211		HNRNPF	GO:0000377	RNA splicing, via transesterification reactions with bulged adenosine as nucleophile
1	GRWD1	0.720365		HNRNPH2	GO:0000377	RNA splicing, via transesterification reactions with bulged adenosine as nucleophile
1	GS1-44D20.1	0.637481		HNRNPUL1	GO:0000377	RNA splicing, via transesterification reactions with bulged adenosine as nucleophile
1	GSS	0.752496		HS2ST1	GO:0015014	heparan sulfate proteoglycan biosynthetic process, polysaccharide chain biosynthetic process
1	GTF2A2	0.782328		HTATSF1	GO:0000377	RNA splicing, via transesterification reactions with bulged adenosine as nucleophile
1	GTF2E1	0.892697		HYAL2	GO:0035809	regulation of urine volume
1	GTF2H2	0.970396		HYAL2	GO:0035810	positive regulation of urine volume
1	GTF2H2B	0.800773		IGF2BP3	GO:0051246	regulation of protein metabolic process
1	GTF2H2C	0.884335		IMP3	GO:0015935	small ribosomal subunit
1	GTF2H3	0.909147		INIP	GO:0006259	DNA metabolic process
1	GTF2IP1	0.628341		ISY1	GO:0000377	RNA splicing, via transesterification reactions with bulged adenosine as nucleophile
1	GUSBP3	0.844794		JAK2	GO:0060396	growth hormone receptor signaling pathway
1	HAT1	0.559604		JAK2	GO:0071378	cellular response to growth hormone stimulus
1	HAUS1	0.764393		KARS	GO:0006412	translation
1	HAUS5	0.549158		KAT5	GO:0006260	DNA replication
1	HAUS7	0.60883		KAT5	GO:0006259	DNA metabolic process
1	HAUS8	0.566		KLF4	GO:0034616	response to laminar fluid shear stress
1	HCCS	0.877355		KNSTRN	GO:0051988	regulation of attachment of spindle microtubules to kinetochore
1	HCG11	0.915716		KPNA2	GO:0006259	DNA metabolic process
1	HDAC2	0.515688		LSM5	GO:0000377	RNA splicing, via transesterification reactions with bulged adenosine as nucleophile
1	HDAC6	0.791762		MCM10	GO:0006260	DNA replication
1	HDDC2	0.646363		MCM10	GO:0006259	DNA metabolic process
1	HEATR3	0.599461		MCM2	GO:0006259	DNA metabolic process
1	HEATR4	0.597877		MCM2	GO:0006260	DNA replication
1	HINT1	0.885384		MCM3	GO:0006259	DNA metabolic process
1	HLTF	0.83568		MCM3	GO:0006260	DNA replication
1	HMGB1	0.894485		MCM4	GO:0006260	DNA replication
1	HN1L	0.913559		MCM4	GO:0006259	DNA metabolic process
1	HNRNPDL	0.67988		MCM5	GO:0006260	DNA replication
1	HNRNPH1P3	0.52406		MCM5	GO:0006259	DNA metabolic process
1	HNRNPUP1	0.802012		MCM6	GO:0006259	DNA metabolic process
1	HOXC11	0.76648		MCM6	GO:0006260	DNA replication
1	HPS6	0.640313		MCM7	GO:0006259	DNA metabolic process
1	HSP90AA1	0.547508		MCM7	GO:0006260	DNA replication
1	HSPA4L	0.585907		MRPL10	GO:0005743	mitochondrial inner membrane
1	HSPB11	0.624064		MRPL11	GO:0006415	translational termination
1	HTRA2	0.956348		MRPL11	GO:0006412	translation
1	IDH3A	0.60094		MRPL11	GO:0032543	mitochondrial translation
1	IFI30	0.540839		MRPL11	GO:0006414	translational elongation
1	IFRD2	0.833736		MRPL11	GO:0070126	mitochondrial translational termination
1	IFT52	0.77515		MRPL11	GO:0043043	peptide biosynthetic process
1	INIP	0.556743		MRPL11	GO:0005840	ribosome
1	INPPL1	0.796074		MRPL11	GO:0070125	mitochondrial translational elongation
1	INTS8	0.820801		MRPL12	GO:0032543	mitochondrial translation
1	IPP	0.831473		MRPL12	GO:0006414	translational elongation
1	IRAK1	0.58312		MRPL12	GO:0006415	translational termination
1	ISOC1	0.694048		MRPL12	GO:0070125	mitochondrial translational elongation
1	ITPA	0.91742		MRPL12	GO:0070126	mitochondrial translational termination
1	KAT5	0.81315		MRPL15	GO:0005743	mitochondrial inner membrane
1	KAZALD1	0.719448		MRPL16	GO:0070125	mitochondrial translational elongation
1	KDELR2	0.952748		MRPL16	GO:0006415	translational termination
1	KEAP1	0.828551		MRPL16	GO:0032543	mitochondrial translation
1	KIAA0947	0.50454		MRPL16	GO:0070126	mitochondrial translational termination
1	KIAA1143	0.676397		MRPL16	GO:0006414	translational elongation
1	KIAA1279	0.662014		MRPL16	GO:0006412	translation
1	KIAA1430	0.688021		MRPL17	GO:0015934	large ribosomal subunit
1	KIF11	0.939807		MRPL17	GO:0070125	mitochondrial translational elongation
1	KIF15	0.839714		MRPL17	GO:0006415	translational termination
1	KIF1C	0.725726		MRPL17	GO:0006414	translational elongation
1	KLHL11	0.794222		MRPL17	GO:0070126	mitochondrial translational termination
1	KLHL12	0.752254		MRPL17	GO:0032543	mitochondrial translation
1	KM-PA-2	0.747786		MRPL17	GO:0015934	large ribosomal subunit
1	KMO	0.657822		MRPL18	GO:0005743	mitochondrial inner membrane
1	KPNA2	0.523156		MRPL20	GO:0005743	mitochondrial inner membrane
1	KRT8	0.637303		MRPL21	GO:0006415	translational termination
1	KRT8P3	0.908338		MRPL21	GO:0070125	mitochondrial translational elongation
1	KRT8P33	0.671691		MRPL21	GO:0006414	translational elongation
1	KRT8P48	0.846341		MRPL21	GO:0032543	mitochondrial translation
1	LACTB2	0.723927		MRPL21	GO:0070126	mitochondrial translational termination
1	LAP3	0.786922		MRPL24	GO:0070126	mitochondrial translational termination
1	LARP7	0.584916		MRPL24	GO:0006415	translational termination
1	LARS	0.927523		MRPL24	GO:0032543	mitochondrial translation
1	LCMT2	0.929721		MRPL24	GO:0006412	translation
1	LDOC1L	0.813716		MRPL24	GO:0070125	mitochondrial translational elongation
1	LHFPL5	0.781953		MRPL24	GO:0006414	translational elongation
1	LINC00470	0.680538		MRPL24	GO:0043043	peptide biosynthetic process
1	LMNA	0.597876		MRPL27	GO:0006412	translation
1	LRR1	0.985374		MRPL27	GO:0070126	mitochondrial translational termination
1	LRRC37A16P	0.641501		MRPL27	GO:0032543	mitochondrial translation
1	LRRC47	0.815314		MRPL27	GO:0043043	peptide biosynthetic process
1	LRRC57	0.889396		MRPL27	GO:0070125	mitochondrial translational elongation
1	LRRCC1	0.56909		MRPL27	GO:0006414	translational elongation
1	LYPLA1	0.508894		MRPL27	GO:0006415	translational termination
1	M6PR	0.828577		MRPL28	GO:0070126	mitochondrial translational termination
1	MAD2L1	0.865356		MRPL28	GO:0006414	translational elongation
1	MAD2L1BP	0.827902		MRPL28	GO:0032543	mitochondrial translation
1	MAGED2	0.669555		MRPL28	GO:0006412	translation
1	MAGEF1	0.570763		MRPL28	GO:0070125	mitochondrial translational elongation
1	MAK16	0.846584		MRPL28	GO:0006415	translational termination
1	MAP7D3	0.672608		MRPL28	GO:0043043	peptide biosynthetic process
1	MASTL	0.565135		MRPL32	GO:0005743	mitochondrial inner membrane
1	MCCC1	0.512358		MRPL34	GO:0032543	mitochondrial translation
1	MCCC2	0.753041		MRPL34	GO:0006414	translational elongation
1	MCM10	0.643637		MRPL34	GO:0070126	mitochondrial translational termination
1	MCM2	0.532128		MRPL34	GO:0006412	translation
1	MCM3	0.877269		MRPL34	GO:0006415	translational termination
1	MCM4	0.607932		MRPL34	GO:0070125	mitochondrial translational elongation
1	MCM5	0.902501		MRPL34	GO:0043043	peptide biosynthetic process
1	MCM6	0.906724		MRPL35	GO:0005743	mitochondrial inner membrane
1	MCM7	0.864131		MRPL36	GO:0043043	peptide biosynthetic process
1	MCMDC2	0.502807		MRPL36	GO:0070126	mitochondrial translational termination
1	MCUR1	0.844412		MRPL36	GO:0070125	mitochondrial translational elongation
1	MEAF6	0.977817		MRPL36	GO:0032543	mitochondrial translation
1	MED20	0.624226		MRPL36	GO:0006412	translation
1	MEST	0.529607		MRPL36	GO:0006414	translational elongation
1	METTL2A	0.648239		MRPL36	GO:0006415	translational termination
1	METTL2B	0.766296		MRPL37	GO:0005743	mitochondrial inner membrane
1	MGAT2	0.507283		MRPL4	GO:0005743	mitochondrial inner membrane
1	MGST1	0.977198		MRPL42	GO:0005743	mitochondrial inner membrane
1	MICB	0.523447		MRPL43	GO:0005743	mitochondrial inner membrane
1	MIS18A	0.776546		MRPL44	GO:0005743	mitochondrial inner membrane
1	MIS18BP1	0.680899		MRPL45	GO:0005743	mitochondrial inner membrane
1	MKI67IP	0.895053		MRPL47	GO:0005743	mitochondrial inner membrane
1	MLF1IP	0.696044		MRPL49	GO:0006414	translational elongation
1	MOCS3	0.626079		MRPL49	GO:0070126	mitochondrial translational termination
1	MPDU1	0.912017		MRPL49	GO:0032543	mitochondrial translation
1	MPHOSPH10	0.845186		MRPL49	GO:0006415	translational termination
1	MRPL13	0.628562		MRPL49	GO:0070125	mitochondrial translational elongation
1	MRPL19	0.864817		MRPL51	GO:0032543	mitochondrial translation
1	MRPL30	0.862655		MRPL51	GO:0070126	mitochondrial translational termination
1	MRPL39	0.627682		MRPL51	GO:0006415	translational termination
1	MRPL46	0.752919		MRPL51	GO:0006412	translation
1	MRPL50	0.800201		MRPL51	GO:0070125	mitochondrial translational elongation
1	MRPS9	0.765137		MRPL51	GO:0043043	peptide biosynthetic process
1	MSH2	0.678796		MRPL51	GO:0006414	translational elongation
1	MSH6	0.506694		MRPL52	GO:0005743	mitochondrial inner membrane
1	MTHFD1P1	0.912167		MRPL9	GO:0006414	translational elongation
1	MTIF2	0.506616		MRPL9	GO:0043043	peptide biosynthetic process
1	MTO1	0.613238		MRPL9	GO:0070126	mitochondrial translational termination
1	MUS81	0.735527		MRPL9	GO:0070125	mitochondrial translational elongation
1	MYOT	0.978515		MRPL9	GO:0006415	translational termination
1	MZT1	0.822092		MRPL9	GO:0006412	translation
1	NAA38	0.851798		MRPL9	GO:0032543	mitochondrial translation
1	NAA50	0.670806		MRPS10	GO:0005743	mitochondrial inner membrane
1	NADK2	0.785416		MRPS11	GO:0032543	mitochondrial translation
1	NAE1	0.608262		MRPS11	GO:0006414	translational elongation
1	NAGA	0.502994		MRPS11	GO:0070125	mitochondrial translational elongation
1	NBN	0.625657		MRPS11	GO:0006412	translation
1	NCAPD2P1	0.661938		MRPS11	GO:0043043	peptide biosynthetic process
1	NCAPG	0.969513		MRPS11	GO:0000028	ribosomal small subunit assembly
1	NCOA4	0.902168		MRPS11	GO:0070126	mitochondrial translational termination
1	NDUFAF4	0.929539		MRPS11	GO:0006415	translational termination
1	NDUFB4	0.87557		MRPS12	GO:0006614	SRP-dependent cotranslational protein targeting to membrane
1	NDUFS1	0.581332		MRPS12	GO:0019083	viral transcription
1	NDUFS6	0.513536		MRPS12	GO:0070126	mitochondrial translational termination
1	NDUFV1	0.759256		MRPS12	GO:0016032	viral process
1	NDUFV3	0.659521		MRPS12	GO:0005840	ribosome
1	NECAB3	0.588777		MRPS12	GO:0015935	small ribosomal subunit
1	NECAP1	0.655906		MRPS12	GO:0006414	translational elongation
1	NELFCD	0.745076		MRPS12	GO:0070125	mitochondrial translational elongation
1	NIP7	0.931559		MRPS12	GO:0022627	cytosolic small ribosomal subunit
1	NIT2	0.969456		MRPS12	GO:0006614	SRP-dependent cotranslational protein targeting to membrane
1	NMD3P1	0.528157		MRPS12	GO:0043043	peptide biosynthetic process
1	NNT-AS1	0.519216		MRPS12	GO:0006412	translation
1	NOC2L	0.581009		MRPS12	GO:0019080	viral gene expression
1	NOL9	0.902785		MRPS12	GO:0045047	protein targeting to ER
1	NOP14	0.912311		MRPS12	GO:0000184	nuclear-transcribed mRNA catabolic process, nonsense-mediated decay
1	NOP14-AS1	0.908912		MRPS12	GO:0006613	cotranslational protein targeting to membrane
1	NPM1	0.869876		MRPS12	GO:0019083	viral transcription
1	NRAS	0.740025		MRPS12	GO:0006613	cotranslational protein targeting to membrane
1	NSMCE4A	0.881676		MRPS12	GO:0006415	translational termination
1	NSUN5	0.797624		MRPS12	GO:0000184	nuclear-transcribed mRNA catabolic process, nonsense-mediated decay
1	NSUN5P1	0.783047		MRPS12	GO:0032543	mitochondrial translation
1	NT5C3AP1	0.821599		MRPS12	GO:0045047	protein targeting to ER
1	NUP133	0.795082		MRPS12	GO:0022626	cytosolic ribosome
1	NUP88	0.97028		MRPS12	GO:0019080	viral gene expression
1	OAT	0.767983		MRPS14	GO:0005743	mitochondrial inner membrane
1	OPTN	0.660067		MRPS15	GO:0006412	translation
1	ORC6	0.972221		MRPS15	GO:0006414	translational elongation
1	OSBPL1A	0.831741		MRPS15	GO:0070126	mitochondrial translational termination
1	OSTC	0.606602		MRPS15	GO:0032543	mitochondrial translation
1	OXR1	0.774211		MRPS15	GO:0070125	mitochondrial translational elongation
1	OXSM	0.766127		MRPS15	GO:0043043	peptide biosynthetic process
1	PAK1IP1	0.547139		MRPS15	GO:0006415	translational termination
1	PAK6	0.634976		MRPS16	GO:0070125	mitochondrial translational elongation
1	PAQR4	0.901536		MRPS16	GO:0043043	peptide biosynthetic process
1	PARP1P1	0.689665		MRPS16	GO:0006414	translational elongation
1	PARP2	0.790151		MRPS16	GO:0070126	mitochondrial translational termination
1	PDCD2	0.593689		MRPS16	GO:0006412	translation
1	PDCD5	0.546696		MRPS16	GO:0032543	mitochondrial translation
1	PDE12	0.540982		MRPS16	GO:0015935	small ribosomal subunit
1	PERP	0.714365		MRPS16	GO:0006415	translational termination
1	PES1	0.648097		MRPS17	GO:0005743	mitochondrial inner membrane
1	PET117	0.675546		MRPS18B	GO:0005743	mitochondrial inner membrane
1	PEX10	0.814498		MRPS2	GO:0032543	mitochondrial translation
1	PEX2	0.89766		MRPS2	GO:0006414	translational elongation
1	PFDN4	0.926503		MRPS2	GO:0070125	mitochondrial translational elongation
1	PGM2	0.589279		MRPS2	GO:0006415	translational termination
1	PHAX	0.807934		MRPS2	GO:0070126	mitochondrial translational termination
1	PHF6	0.661131		MRPS2	GO:0006412	translation
1	PI4K2B	0.866521		MRPS2	GO:0043043	peptide biosynthetic process
1	PIK3R2	0.78608		MRPS23	GO:0005743	mitochondrial inner membrane
1	PITHD1	0.763414		MRPS24	GO:0070126	mitochondrial translational termination
1	PITPNM3	0.579813		MRPS24	GO:0006414	translational elongation
1	PKN1	0.728687		MRPS24	GO:0070125	mitochondrial translational elongation
1	PLLP	0.712227		MRPS24	GO:0006412	translation
1	PLRG1	0.789117		MRPS24	GO:0043043	peptide biosynthetic process
1	PLS1	0.639093		MRPS24	GO:0006415	translational termination
1	PLS3	0.899554		MRPS24	GO:0032543	mitochondrial translation
1	PMS2	0.539927		MRPS30	GO:0005743	mitochondrial inner membrane
1	PNMA1	0.769155		MRPS33	GO:0005743	mitochondrial inner membrane
1	PNO1	0.581591		MRPS34	GO:0006415	translational termination
1	PNPLA3	0.961799		MRPS34	GO:0006412	translation
1	PNPT1P1	0.776346		MRPS34	GO:0006414	translational elongation
1	POLR1C	0.501037		MRPS34	GO:0032543	mitochondrial translation
1	POLR1E	0.796773		MRPS34	GO:0070125	mitochondrial translational elongation
1	POLR2L	0.917894		MRPS34	GO:0070126	mitochondrial translational termination
1	PPFIBP2	0.981332		MRPS35	GO:0005743	mitochondrial inner membrane
1	PPOX	0.786323		MRPS7	GO:0006415	translational termination
1	PPP1R42	0.676333		MRPS7	GO:0000028	ribosomal small subunit assembly
1	PPP2R1A	0.636295		MRPS7	GO:0005840	ribosome
1	PRC1	0.881498		MRPS7	GO:0043043	peptide biosynthetic process
1	PRC1-AS1	0.876444		MRPS7	GO:0070125	mitochondrial translational elongation
1	PREPL	0.759982		MRPS7	GO:0032543	mitochondrial translation
1	PRMT7	0.51419		MRPS7	GO:0006412	translation
1	PROCR	0.707776		MRPS7	GO:0070126	mitochondrial translational termination
1	PRPF19	0.760356		MRPS7	GO:0006414	translational elongation
1	PRPF4	0.770749		MSH2	GO:0006259	DNA metabolic process
1	PSCA	0.958104		MSH2	GO:0045190	isotype switching
1	PSME2	0.787837		MSH6	GO:0045190	isotype switching
1	PSTPIP2	0.512593		MSH6	GO:0006259	DNA metabolic process
1	PTGES3L-AARSD1	0.751018		MUS81	GO:0006259	DNA metabolic process
1	PTPLAD1	0.764853		NAA10	GO:0005840	ribosome
1	PTRF	0.738322		NAA10	GO:0022626	cytosolic ribosome
1	PUF60	0.831152		NCBP2	GO:0000377	RNA splicing, via transesterification reactions with bulged adenosine as nucleophile
1	PWP1	0.645383		NCL	GO:0048027	mRNA 5'-UTR binding
1	RAB32	0.735703		NDUFA1	GO:0022904	respiratory electron transport chain
1	RABGGTA	0.96264		NDUFA1	GO:0042775	mitochondrial ATP synthesis coupled electron transport
1	RAD1	0.962849		NDUFA1	GO:0022904	respiratory electron transport chain
1	RAD21	0.96713		NDUFA1	GO:0042775	mitochondrial ATP synthesis coupled electron transport
1	RANBP20P	0.69711		NDUFA11	GO:0022904	respiratory electron transport chain
1	RBFA	0.842378		NDUFA11	GO:0042775	mitochondrial ATP synthesis coupled electron transport
1	RBM18	0.686304		NDUFA11	GO:0042775	mitochondrial ATP synthesis coupled electron transport
1	RBM3	0.922516		NDUFA11	GO:0022904	respiratory electron transport chain
1	RBM34	0.573992		NDUFA12	GO:0042775	mitochondrial ATP synthesis coupled electron transport
1	RBMX2	0.569311		NDUFA12	GO:0042775	mitochondrial ATP synthesis coupled electron transport
1	RBMXL1	0.740984		NDUFA12	GO:0005747	mitochondrial respiratory chain complex I
1	RCCD1	0.509554		NDUFA12	GO:0022904	respiratory electron transport chain
1	RCN1P2	0.959984		NDUFA12	GO:0022904	respiratory electron transport chain
1	RCN2	0.692403		NDUFA12	GO:0005743	mitochondrial inner membrane
1	RDX	0.513434		NDUFA13	GO:0022904	respiratory electron transport chain
1	RECQL	0.883173		NDUFA13	GO:0022904	respiratory electron transport chain
1	REPIN1	0.765998		NDUFA13	GO:0042775	mitochondrial ATP synthesis coupled electron transport
1	RFC4	0.93628		NDUFA13	GO:0042775	mitochondrial ATP synthesis coupled electron transport
1	RFC5	0.957465		NDUFA2	GO:0005743	mitochondrial inner membrane
1	RFK	0.685531		NDUFA2	GO:0022904	respiratory electron transport chain
1	RFX5	0.657924		NDUFA2	GO:0022904	respiratory electron transport chain
1	RIOK2	0.530971		NDUFA2	GO:0042775	mitochondrial ATP synthesis coupled electron transport
1	RMND5A	0.816048		NDUFA2	GO:0005747	mitochondrial respiratory chain complex I
1	RMND5B	0.872931		NDUFA2	GO:0042775	mitochondrial ATP synthesis coupled electron transport
1	RNASEH1	0.943601		NDUFA4	GO:0022904	respiratory electron transport chain
1	RNF20	0.968849		NDUFA4	GO:0005747	mitochondrial respiratory chain complex I
1	RNF8	0.512596		NDUFA4	GO:0042775	mitochondrial ATP synthesis coupled electron transport
1	RP11-101E13.5	0.623028		NDUFA4	GO:0042775	mitochondrial ATP synthesis coupled electron transport
1	RP11-1033A18.1	0.614599		NDUFA4	GO:0005743	mitochondrial inner membrane
1	RP11-118M9.3	0.690712		NDUFA4	GO:0022904	respiratory electron transport chain
1	RP11-119N19.1	0.69662		NDUFA4	GO:0006123	mitochondrial electron transport, cytochrome c to oxygen
1	RP11-126K1.8	0.643205		NDUFA5	GO:0042775	mitochondrial ATP synthesis coupled electron transport
1	RP11-133K1.2	0.639622		NDUFA5	GO:0022904	respiratory electron transport chain
1	RP11-143J12.2	0.555555		NDUFA5	GO:0005747	mitochondrial respiratory chain complex I
1	RP11-144G7.2	0.859752		NDUFA5	GO:0005743	mitochondrial inner membrane
1	RP11-159D12.5	0.675183		NDUFA5	GO:0042775	mitochondrial ATP synthesis coupled electron transport
1	RP11-169D4.2	0.587089		NDUFA5	GO:0022904	respiratory electron transport chain
1	RP11-196G11.1	0.539958		NDUFA6	GO:0042775	mitochondrial ATP synthesis coupled electron transport
1	RP11-197P3.4	0.727094		NDUFA6	GO:0022904	respiratory electron transport chain
1	RP11-253M7.1	0.612828		NDUFA6	GO:0042775	mitochondrial ATP synthesis coupled electron transport
1	RP11-269F19.2	0.74062		NDUFA6	GO:0022904	respiratory electron transport chain
1	RP11-277P12.20	0.502207		NDUFA6	GO:0005747	mitochondrial respiratory chain complex I
1	RP11-288C17.1	0.690752		NDUFA6	GO:0005743	mitochondrial inner membrane
1	RP11-293I14.2	0.575186		NDUFA7	GO:0022904	respiratory electron transport chain
1	RP11-30P6.1	0.509809		NDUFA7	GO:0042775	mitochondrial ATP synthesis coupled electron transport
1	RP11-316M1.12	0.768079		NDUFA7	GO:0005743	mitochondrial inner membrane
1	RP11-337C18.10	0.838766		NDUFA7	GO:0005747	mitochondrial respiratory chain complex I
1	RP11-337C18.8	0.847768		NDUFA7	GO:0042775	mitochondrial ATP synthesis coupled electron transport
1	RP11-343C2.7	0.92279		NDUFA7	GO:0022904	respiratory electron transport chain
1	RP11-343C2.9	0.913837		NDUFAB1	GO:0042775	mitochondrial ATP synthesis coupled electron transport
1	RP11-347H15.2	0.784597		NDUFAB1	GO:0022904	respiratory electron transport chain
1	RP11-352G18.2	0.668191		NDUFAB1	GO:0022904	respiratory electron transport chain
1	RP11-355B11.2	0.687274		NDUFAB1	GO:0005743	mitochondrial inner membrane
1	RP11-360L9.4	0.550267		NDUFAB1	GO:0042775	mitochondrial ATP synthesis coupled electron transport
1	RP11-371E8.4	0.682832		NDUFAB1	GO:0005747	mitochondrial respiratory chain complex I
1	RP11-381K20.2	0.701894		NDUFB1	GO:0042775	mitochondrial ATP synthesis coupled electron transport
1	RP11-382J12.1	0.809944		NDUFB1	GO:0022904	respiratory electron transport chain
1	RP11-3J10.4	0.804471		NDUFB1	GO:0022904	respiratory electron transport chain
1	RP11-409C19.2	0.829597		NDUFB1	GO:0005747	mitochondrial respiratory chain complex I
1	RP11-421F16.3	0.858841		NDUFB1	GO:0005743	mitochondrial inner membrane
1	RP11-424C20.2	0.919273		NDUFB1	GO:0042775	mitochondrial ATP synthesis coupled electron transport
1	RP11-472B18.1	0.696271		NDUFB10	GO:0042775	mitochondrial ATP synthesis coupled electron transport
1	RP11-473N11.2	0.750879		NDUFB10	GO:0022904	respiratory electron transport chain
1	RP11-473O4.5	0.851522		NDUFB10	GO:0042775	mitochondrial ATP synthesis coupled electron transport
1	RP11-506M12.1	0.52894		NDUFB10	GO:0022904	respiratory electron transport chain
1	RP11-542C16.2	0.501555		NDUFB11	GO:0042775	mitochondrial ATP synthesis coupled electron transport
1	RP11-554E23.4	0.881999		NDUFB11	GO:0022904	respiratory electron transport chain
1	RP11-562F9.1	0.524933		NDUFB11	GO:0042775	mitochondrial ATP synthesis coupled electron transport
1	RP11-567G24.1	0.658737		NDUFB11	GO:0022904	respiratory electron transport chain
1	RP11-57A19.4	0.759138		NDUFB2	GO:0022904	respiratory electron transport chain
1	RP11-596D21.1	0.644165		NDUFB2	GO:0042775	mitochondrial ATP synthesis coupled electron transport
1	RP11-603J24.9	0.590476		NDUFB2	GO:0022904	respiratory electron transport chain
1	RP11-624D20.1	0.723674		NDUFB2	GO:0042775	mitochondrial ATP synthesis coupled electron transport
1	RP11-649E7.5	0.506684		NDUFB3	GO:0022904	respiratory electron transport chain
1	RP11-677I18.3	0.879295		NDUFB3	GO:0022904	respiratory electron transport chain
1	RP11-74E22.5	0.509256		NDUFB3	GO:0042775	mitochondrial ATP synthesis coupled electron transport
1	RP11-773H22.4	0.6366		NDUFB3	GO:0042775	mitochondrial ATP synthesis coupled electron transport
1	RP11-87F15.2	0.753878		NDUFB5	GO:0042775	mitochondrial ATP synthesis coupled electron transport
1	RP11-894P9.2	0.814075		NDUFB5	GO:0022904	respiratory electron transport chain
1	RP13-512J5.1	0.522453		NDUFB5	GO:0042775	mitochondrial ATP synthesis coupled electron transport
1	RP13-672B3.2	0.536248		NDUFB5	GO:0022904	respiratory electron transport chain
1	RP13-88F20.1	0.652439		NDUFB6	GO:0005747	mitochondrial respiratory chain complex I
1	RP2	0.619191		NDUFB6	GO:0042775	mitochondrial ATP synthesis coupled electron transport
1	RP4-734P14.4	0.662081		NDUFB6	GO:0005743	mitochondrial inner membrane
1	RPAIN	0.703298		NDUFB6	GO:0042775	mitochondrial ATP synthesis coupled electron transport
1	RPAP3	0.731473		NDUFB6	GO:0022904	respiratory electron transport chain
1	RPF1	0.772828		NDUFB6	GO:0022904	respiratory electron transport chain
1	RPL26L1	0.696743		NDUFB7	GO:0042775	mitochondrial ATP synthesis coupled electron transport
1	RPL41	0.528609		NDUFB7	GO:0022904	respiratory electron transport chain
1	RPL6	0.783165		NDUFB7	GO:0042775	mitochondrial ATP synthesis coupled electron transport
1	RPP14	0.728349		NDUFB7	GO:0022904	respiratory electron transport chain
1	RPP40	0.577457		NDUFB8	GO:0022904	respiratory electron transport chain
1	RPS10	0.632936		NDUFB8	GO:0042775	mitochondrial ATP synthesis coupled electron transport
1	RPS6KA1	0.863393		NDUFB8	GO:0022904	respiratory electron transport chain
1	RPS6KB2	0.64652		NDUFB8	GO:0042775	mitochondrial ATP synthesis coupled electron transport
1	RPS7	0.977006		NDUFC1	GO:0042775	mitochondrial ATP synthesis coupled electron transport
1	RPS9	0.672459		NDUFC1	GO:0022904	respiratory electron transport chain
1	RRM1	0.610021		NDUFC1	GO:0005743	mitochondrial inner membrane
1	RRP9	0.501797		NDUFC1	GO:0042775	mitochondrial ATP synthesis coupled electron transport
1	RWDD1	0.749075		NDUFC1	GO:0005747	mitochondrial respiratory chain complex I
1	SAMD9	0.892067		NDUFC1	GO:0022904	respiratory electron transport chain
1	SAMD9L	0.825899		NDUFS2	GO:0042775	mitochondrial ATP synthesis coupled electron transport
1	SAMHD1	0.555694		NDUFS2	GO:0042775	mitochondrial ATP synthesis coupled electron transport
1	SBDSP1	0.974695		NDUFS2	GO:0022904	respiratory electron transport chain
1	SCAND3	0.515097		NDUFS2	GO:0022904	respiratory electron transport chain
1	SCO1	0.977479		NDUFS2	GO:0005747	mitochondrial respiratory chain complex I
1	SDE2	0.956039		NDUFS3	GO:0022904	respiratory electron transport chain
1	SDHD	0.677175		NDUFS3	GO:0005747	mitochondrial respiratory chain complex I
1	SEC11A	0.738315		NDUFS3	GO:0042775	mitochondrial ATP synthesis coupled electron transport
1	SEC22B	0.795648		NDUFS3	GO:0042775	mitochondrial ATP synthesis coupled electron transport
1	SELT	0.620036		NDUFS3	GO:0022904	respiratory electron transport chain
1	SEPHS1	0.528154		NDUFS5	GO:0022904	respiratory electron transport chain
1	SFXN4	0.670284		NDUFS5	GO:0042775	mitochondrial ATP synthesis coupled electron transport
1	SH3GLB2	0.883512		NDUFS5	GO:0022904	respiratory electron transport chain
1	SHCBP1	0.769163		NDUFS5	GO:0042775	mitochondrial ATP synthesis coupled electron transport
1	SIGMAR1	0.834854		NDUFS7	GO:0042775	mitochondrial ATP synthesis coupled electron transport
1	SIKE1	0.638687		NDUFS7	GO:0042775	mitochondrial ATP synthesis coupled electron transport
1	SKA2	0.773382		NDUFS7	GO:0022904	respiratory electron transport chain
1	SLC18B1	0.665196		NDUFS7	GO:0022904	respiratory electron transport chain
1	SLC25A29	0.755718		NDUFS8	GO:0022904	respiratory electron transport chain
1	SLC27A5	0.662855		NDUFS8	GO:0042775	mitochondrial ATP synthesis coupled electron transport
1	SLFN11	0.958329		NDUFS8	GO:0022904	respiratory electron transport chain
1	SMARCA5	0.733663		NDUFS8	GO:0042775	mitochondrial ATP synthesis coupled electron transport
1	SMC2	0.631915		NEDD8	GO:0043632	modification-dependent macromolecule catabolic process
1	SMG8	0.665409		NEK2	GO:0051988	regulation of attachment of spindle microtubules to kinetochore
1	SMIM11	0.928533		NFE2L2	GO:0034616	response to laminar fluid shear stress
1	SMIM15	0.844862		NFKB1	GO:0007249	I-kappaB kinase/NF-kappaB signaling
1	SMPD4	0.812941		NFKB2	GO:0007249	I-kappaB kinase/NF-kappaB signaling
1	SNRNP40	0.799084		NHP2	GO:0015934	large ribosomal subunit
1	SNRNP48	0.880671		NHP2	GO:0022625	cytosolic large ribosomal subunit
1	SNRPB2	0.612939		NHP2	GO:0006412	translation
1	SNRPD1	0.815624		NHP2	GO:0015934	large ribosomal subunit
1	SNRPE	0.817628		NHP2	GO:0022626	cytosolic ribosome
1	SNRPG	0.586537		NHP2	GO:0043043	peptide biosynthetic process
1	SRI	0.888274		NHP2	GO:0022625	cytosolic large ribosomal subunit
1	SRP19	0.976037		NOL9	GO:0000466	maturation of 5.8S rRNA from tricistronic rRNA transcript (SSU-rRNA, 5.8S rRNA, LSU-rRNA)
1	SRPRB	0.540605		NONO	GO:0000377	RNA splicing, via transesterification reactions with bulged adenosine as nucleophile
1	SRRD	0.710596		NOP10	GO:1904874	positive regulation of telomerase RNA localization to Cajal body
1	SRSF3	0.668622		NOP10	GO:1904872	regulation of telomerase RNA localization to Cajal body
1	SRSF8	0.503992		NOP14	GO:0000466	maturation of 5.8S rRNA from tricistronic rRNA transcript (SSU-rRNA, 5.8S rRNA, LSU-rRNA)
1	SSH3	0.542321		NPM1	GO:0006259	DNA metabolic process
1	SSR2	0.556064		NPR1	GO:0035810	positive regulation of urine volume
1	SSR3	0.537565		NPR1	GO:0035809	regulation of urine volume
1	ST13	0.741063		NPR3	GO:0035809	regulation of urine volume
1	STARD7	0.704576		NPR3	GO:0035810	positive regulation of urine volume
1	STAT6	0.701828		NSMCE4A	GO:0006259	DNA metabolic process
1	STK38	0.903498		NUDT21	GO:0000377	RNA splicing, via transesterification reactions with bulged adenosine as nucleophile
1	SUCLG1	0.569424		OAZ1	GO:0006521	regulation of cellular amino acid metabolic process
1	SUMF2	0.630271		OAZ1	GO:0033238	regulation of cellular amine metabolic process
1	SUMO2	0.586089		OAZ2	GO:0006521	regulation of cellular amino acid metabolic process
1	SUPT16H	0.852343		OAZ2	GO:0033238	regulation of cellular amine metabolic process
1	SYNC	0.774643		ORC6	GO:0006259	DNA metabolic process
1	SYNJ2BP-COX16	0.818729		ORC6	GO:0006260	DNA replication
1	TAF11	0.714264		PAF1	GO:0031497	chromatin assembly
1	TAF5	0.836492		PAF1	GO:0034728	nucleosome organization
1	TAF7	0.82541		PARK7	GO:0005747	mitochondrial respiratory chain complex I
1	TARS2	0.726637		PARP2	GO:0006259	DNA metabolic process
1	TCEB3	0.592209		PCSK6	GO:0030510	regulation of BMP signaling pathway
1	TCF19	0.619015		PDE2A	GO:0005743	mitochondrial inner membrane
1	TCFL5	0.906463		PES1	GO:0000466	maturation of 5.8S rRNA from tricistronic rRNA transcript (SSU-rRNA, 5.8S rRNA, LSU-rRNA)
1	TEFM	0.685989		PHB	GO:0005743	mitochondrial inner membrane
1	TEX30	0.64466		PIK3C2A	GO:0007173	epidermal growth factor receptor signaling pathway
1	TFAM	0.726663		PINK1	GO:0005743	mitochondrial inner membrane
1	TFB2M	0.817809		PLAT	GO:0045861	negative regulation of proteolysis
1	TFIP11	0.785791		PLSCR1	GO:0007009	plasma membrane organization
1	THAP3	0.727272		PLSCR4	GO:0007009	plasma membrane organization
1	THAP5	0.816702		POLR2C	GO:0000377	RNA splicing, via transesterification reactions with bulged adenosine as nucleophile
1	THG1L	0.57249		POLR2D	GO:0000377	RNA splicing, via transesterification reactions with bulged adenosine as nucleophile
1	THOC5	0.740158		POLR2H	GO:0000377	RNA splicing, via transesterification reactions with bulged adenosine as nucleophile
1	THOP1	0.830076		POLR2K	GO:0000377	RNA splicing, via transesterification reactions with bulged adenosine as nucleophile
1	THUMPD1	0.598758		PPAN	GO:0000027	ribosomal large subunit assembly
1	TIMELESS	0.808543		PPAN-P2RY11	GO:0000027	ribosomal large subunit assembly
1	TIMM21	0.658421		PPID	GO:0016032	viral process
1	TM7SF3	0.717034		PPIE	GO:0000377	RNA splicing, via transesterification reactions with bulged adenosine as nucleophile
1	TMBIM4	0.63601		PRNP	GO:0045861	negative regulation of proteolysis
1	TMED4	0.613369		PSMA4	GO:0033238	regulation of cellular amine metabolic process
1	TMEM101	0.527766		PSMA4	GO:1902750	negative regulation of cell cycle G2/M phase transition
1	TMEM106B	0.767761		PSMA4	GO:0006521	regulation of cellular amino acid metabolic process
1	TMEM123	0.809741		PSMA4	GO:0010499	proteasomal ubiquitin-independent protein catabolic process
1	TMEM167A	0.864839		PSMA7	GO:0010499	proteasomal ubiquitin-independent protein catabolic process
1	TMEM19	0.913771		PSMA7	GO:0006521	regulation of cellular amino acid metabolic process
1	TMEM208	0.881775		PSMA7	GO:1902750	negative regulation of cell cycle G2/M phase transition
1	TMEM237	0.819788		PSMA7	GO:0033238	regulation of cellular amine metabolic process
1	TMEM50A	0.515403		PSMA8	GO:0010499	proteasomal ubiquitin-independent protein catabolic process
1	TMEM66	0.901192		PSMA8	GO:0033238	regulation of cellular amine metabolic process
1	TMEM69	0.882262		PSMA8	GO:1902750	negative regulation of cell cycle G2/M phase transition
1	TMEM9	0.791524		PSMA8	GO:0006521	regulation of cellular amino acid metabolic process
1	TMPO	0.815143		PSMB1	GO:0010499	proteasomal ubiquitin-independent protein catabolic process
1	TMX1	0.736908		PSMB1	GO:0033238	regulation of cellular amine metabolic process
1	TOE1	0.522153		PSMB1	GO:1902750	negative regulation of cell cycle G2/M phase transition
1	TOMM34	0.910597		PSMB1	GO:0006521	regulation of cellular amino acid metabolic process
1	TOMM5	0.763942		PSMB3	GO:0033238	regulation of cellular amine metabolic process
1	TOMM70A	0.986498		PSMB3	GO:0006521	regulation of cellular amino acid metabolic process
1	TOP2B	0.553321		PSMB3	GO:1902750	negative regulation of cell cycle G2/M phase transition
1	TOPORS	0.721892		PSMB3	GO:0010499	proteasomal ubiquitin-independent protein catabolic process
1	TOR1AIP2	0.822473		PSMB4	GO:0010499	proteasomal ubiquitin-independent protein catabolic process
1	TP53RK	0.983192		PSMB4	GO:0033238	regulation of cellular amine metabolic process
1	TPT1-AS1	0.761693		PSMB4	GO:1902750	negative regulation of cell cycle G2/M phase transition
1	TPX2	0.649165		PSMB4	GO:0006521	regulation of cellular amino acid metabolic process
1	TRAPPC6B	0.631317		PSMB6	GO:0010499	proteasomal ubiquitin-independent protein catabolic process
1	TREX2	0.631927		PSMB6	GO:1902750	negative regulation of cell cycle G2/M phase transition
1	TRIM16L	0.821755		PSMB6	GO:0006521	regulation of cellular amino acid metabolic process
1	TRIM23	0.936497		PSMB6	GO:0033238	regulation of cellular amine metabolic process
1	TRIP13	0.950509		PSMB8	GO:1902750	negative regulation of cell cycle G2/M phase transition
1	TRIP6	0.782334		PSMB8	GO:0033238	regulation of cellular amine metabolic process
1	TRMT10C	0.76468		PSMB8	GO:0010499	proteasomal ubiquitin-independent protein catabolic process
1	TRMT12	0.93997		PSMB8	GO:0006521	regulation of cellular amino acid metabolic process
1	TROVE2	0.767012		PSMD10	GO:0006521	regulation of cellular amino acid metabolic process
1	TSEN54	0.782784		PSMD10	GO:0033238	regulation of cellular amine metabolic process
1	TTC37	0.768499		PSMD10	GO:1902750	negative regulation of cell cycle G2/M phase transition
1	TTC5	0.91492		PSMD8	GO:1902750	negative regulation of cell cycle G2/M phase transition
1	TTK	0.753191		PSMD8	GO:0006521	regulation of cellular amino acid metabolic process
1	TTLL12	0.715581		PSMD8	GO:0033238	regulation of cellular amine metabolic process
1	TUFM	0.8857		PTK2B	GO:0007173	epidermal growth factor receptor signaling pathway
1	TUFMP1	0.860297		PTPN1	GO:0060396	growth hormone receptor signaling pathway
1	TUSC2	0.597182		PXN	GO:0060396	growth hormone receptor signaling pathway
1	TUT1	0.710197		PXN	GO:0071378	cellular response to growth hormone stimulus
1	TWF1	0.771491		PXN	GO:0007173	epidermal growth factor receptor signaling pathway
1	TWISTNB	0.810817		RAB1B	GO:0016032	viral process
1	TXNDC9	0.828555		RACGAP1	GO:0051988	regulation of attachment of spindle microtubules to kinetochore
1	TYSND1	0.800732		RAD21	GO:0006259	DNA metabolic process
1	U2AF2	0.536341		RBM8A	GO:0000377	RNA splicing, via transesterification reactions with bulged adenosine as nucleophile
1	UBA2	0.612844		RCC2	GO:0051988	regulation of attachment of spindle microtubules to kinetochore
1	UBOX5-AS1	0.675435		RECQL	GO:0006259	DNA metabolic process
1	UBR7	0.787804		RELB	GO:0007249	I-kappaB kinase/NF-kappaB signaling
1	UBTF	0.504018		RFC4	GO:0006259	DNA metabolic process
1	UCK1	0.645072		RFC4	GO:0006260	DNA replication
1	UMPS	0.900757		RFC5	GO:0006259	DNA metabolic process
1	UNC45A	0.946714		RFC5	GO:0006260	DNA replication
1	UQCRC1	0.683781		RNASEH1	GO:0006259	DNA metabolic process
1	URGCP-MRPS24	0.91802		RNF8	GO:0045190	isotype switching
1	USP1	0.836487		RPAIN	GO:0006259	DNA metabolic process
1	USP16	0.806864		RPAIN	GO:0006260	DNA replication
1	USP39	0.687248		RPL11	GO:0043043	peptide biosynthetic process
1	UTP11L	0.716547		RPL11	GO:0045047	protein targeting to ER
1	UTP23	0.893214		RPL11	GO:0006614	SRP-dependent cotranslational protein targeting to membrane
1	VCP	0.776803		RPL11	GO:0002181	cytoplasmic translation
1	VDAC1	0.707523		RPL11	GO:0006412	translation
1	VPS29	0.854387		RPL11	GO:0022625	cytosolic large ribosomal subunit
1	VPS35	0.635949		RPL11	GO:0016032	viral process
1	VPS52	0.577229		RPL11	GO:0006614	SRP-dependent cotranslational protein targeting to membrane
1	VSIG10	0.848964		RPL11	GO:0006613	cotranslational protein targeting to membrane
1	WBSCR16	0.613534		RPL11	GO:0000184	nuclear-transcribed mRNA catabolic process, nonsense-mediated decay
1	WDFY1	0.676448		RPL11	GO:0019083	viral transcription
1	WDHD1	0.590982		RPL11	GO:0015934	large ribosomal subunit
1	WDR12	0.85441		RPL11	GO:0015934	large ribosomal subunit
1	WDR46	0.852909		RPL11	GO:0000184	nuclear-transcribed mRNA catabolic process, nonsense-mediated decay
1	WDR61	0.922209		RPL11	GO:0022626	cytosolic ribosome
1	WDR76	0.551998		RPL11	GO:0042788	polysomal ribosome
1	WDR77	0.81451		RPL11	GO:0006613	cotranslational protein targeting to membrane
1	WRAP53	0.591187		RPL11	GO:0019080	viral gene expression
1	XPO1	0.748009		RPL11	GO:0005840	ribosome
1	XRCC1	0.812212		RPL11	GO:0022625	cytosolic large ribosomal subunit
1	XRCC5	0.78851		RPL11	GO:0019080	viral gene expression
1	YAE1D1	0.598879		RPL11	GO:0045047	protein targeting to ER
1	YIF1B	0.609526		RPL11	GO:0019083	viral transcription
1	YIPF2	0.650701		RPL12	GO:0045047	protein targeting to ER
1	YIPF3	0.720584		RPL12	GO:0015934	large ribosomal subunit
1	YWHAH	0.82403		RPL12	GO:0019083	viral transcription
1	YWHAQ	0.591371		RPL12	GO:0006614	SRP-dependent cotranslational protein targeting to membrane
1	ZADH2	0.850519		RPL12	GO:0019083	viral transcription
1	ZBTB14	0.742904		RPL12	GO:0015934	large ribosomal subunit
1	ZC3HC1	0.688496		RPL12	GO:0006614	SRP-dependent cotranslational protein targeting to membrane
1	ZHX1	0.666746		RPL12	GO:0000184	nuclear-transcribed mRNA catabolic process, nonsense-mediated decay
1	ZMPSTE24	0.629295		RPL12	GO:0022625	cytosolic large ribosomal subunit
1	ZMYND19	0.579328		RPL12	GO:0019080	viral gene expression
1	ZNF101	0.569711		RPL12	GO:0022625	cytosolic large ribosomal subunit
1	ZNF146	0.726919		RPL12	GO:0006613	cotranslational protein targeting to membrane
1	ZNF259	0.89265		RPL12	GO:0045047	protein targeting to ER
1	ZNF260	0.532267		RPL12	GO:0000027	ribosomal large subunit assembly
1	ZNF286A	0.778606		RPL12	GO:0019080	viral gene expression
1	ZNF573	0.739147		RPL12	GO:0000184	nuclear-transcribed mRNA catabolic process, nonsense-mediated decay
1	ZNF775	0.720269		RPL12	GO:0006613	cotranslational protein targeting to membrane
1	ZXDB	0.868229		RPL13	GO:0006614	SRP-dependent cotranslational protein targeting to membrane
2	AC005682.5	0.921592		RPL13	GO:0000184	nuclear-transcribed mRNA catabolic process, nonsense-mediated decay
2	AC009120.4	0.596822		RPL13	GO:0019083	viral transcription
2	AC010761.8	0.845409		RPL13	GO:0006613	cotranslational protein targeting to membrane
2	AC096559.1	0.95218		RPL13	GO:0022625	cytosolic large ribosomal subunit
2	ACADM	0.903663		RPL13	GO:0015934	large ribosomal subunit
2	ARHGEF39	0.880765		RPL13	GO:0045047	protein targeting to ER
2	ATP6V1G2-DDX39B	0.934202		RPL13	GO:0015934	large ribosomal subunit
2	BATF2	0.736109		RPL13	GO:0019080	viral gene expression
2	BMPR1A	0.684321		RPL13	GO:0019080	viral gene expression
2	BTBD11	0.866451		RPL13	GO:0006614	SRP-dependent cotranslational protein targeting to membrane
2	BTRC	0.713896		RPL13	GO:0045047	protein targeting to ER
2	C11orf85	0.765509		RPL13	GO:0006613	cotranslational protein targeting to membrane
2	C17orf76-AS1	0.955154		RPL13	GO:0022625	cytosolic large ribosomal subunit
2	C19orf48	0.532372		RPL13	GO:0019083	viral transcription
2	C1orf228	0.920646		RPL13	GO:0000184	nuclear-transcribed mRNA catabolic process, nonsense-mediated decay
2	C20orf26	0.806594		RPL13A	GO:0015934	large ribosomal subunit
2	C6orf48	0.991438		RPL13A	GO:0045047	protein targeting to ER
2	CASR	0.654009		RPL13A	GO:0015934	large ribosomal subunit
2	CBX7	0.866399		RPL13A	GO:0006614	SRP-dependent cotranslational protein targeting to membrane
2	CCAR1	0.755956		RPL13A	GO:0019083	viral transcription
2	CCDC107	0.824799		RPL13A	GO:0019080	viral gene expression
2	CCNB1IP1	0.906422		RPL13A	GO:0000184	nuclear-transcribed mRNA catabolic process, nonsense-mediated decay
2	CDK10	0.968176		RPL13A	GO:0045047	protein targeting to ER
2	CERS6	0.842257		RPL13A	GO:0006613	cotranslational protein targeting to membrane
2	CREB5	0.898615		RPL13A	GO:0019083	viral transcription
2	CRYZL1	0.847357		RPL13A	GO:0000184	nuclear-transcribed mRNA catabolic process, nonsense-mediated decay
2	DDX39B	0.935595		RPL13A	GO:0022625	cytosolic large ribosomal subunit
2	DDX55	0.595728		RPL13A	GO:0006613	cotranslational protein targeting to membrane
2	DGKQ	0.674085		RPL13A	GO:0006614	SRP-dependent cotranslational protein targeting to membrane
2	DPF2	0.670002		RPL13A	GO:0022625	cytosolic large ribosomal subunit
2	DPF3	0.627771		RPL13A	GO:0019080	viral gene expression
2	DPP10	0.853793		RPL15	GO:0045047	protein targeting to ER
2	DPP8	0.817085		RPL15	GO:0019083	viral transcription
2	DRAXIN	0.565883		RPL15	GO:0015934	large ribosomal subunit
2	EIF4A2	0.947513		RPL15	GO:0022625	cytosolic large ribosomal subunit
2	EPB41L4A-AS1	0.726882		RPL15	GO:0016032	viral process
2	EPN2	0.837573		RPL15	GO:0006614	SRP-dependent cotranslational protein targeting to membrane
2	ERO1LB	0.91785		RPL15	GO:0019080	viral gene expression
2	ETV4	0.627188		RPL15	GO:0019083	viral transcription
2	EVA1A	0.855656		RPL15	GO:0019080	viral gene expression
2	FAM159B	0.626244		RPL15	GO:0022625	cytosolic large ribosomal subunit
2	GAS5	0.836318		RPL15	GO:0006613	cotranslational protein targeting to membrane
2	GNL3	0.936608		RPL15	GO:0022626	cytosolic ribosome
2	HHAT	0.688712		RPL15	GO:0000184	nuclear-transcribed mRNA catabolic process, nonsense-mediated decay
2	HNRNPUL2-BSCL2	0.933013		RPL15	GO:0000184	nuclear-transcribed mRNA catabolic process, nonsense-mediated decay
2	HSPA9	0.942805		RPL15	GO:0006614	SRP-dependent cotranslational protein targeting to membrane
2	IGDCC4	0.757135		RPL15	GO:0045047	protein targeting to ER
2	IL1RAPL1	0.608408		RPL15	GO:0005840	ribosome
2	INPP5F	0.857151		RPL15	GO:0002181	cytoplasmic translation
2	IQGAP1	0.707727		RPL15	GO:0043043	peptide biosynthetic process
2	KCNMB2	0.680363		RPL15	GO:0006613	cotranslational protein targeting to membrane
2	LBX1-AS1	0.880604		RPL15	GO:0006412	translation
2	LINGO2	0.613008		RPL15	GO:0015934	large ribosomal subunit
2	LONP2	0.804386		RPL17	GO:0006614	SRP-dependent cotranslational protein targeting to membrane
2	LYN	0.814757		RPL17	GO:0019083	viral transcription
2	MAF	0.695051		RPL17	GO:0019080	viral gene expression
2	MAP3K7CL	0.859339		RPL17	GO:0015934	large ribosomal subunit
2	MFN2	0.944632		RPL17	GO:0019080	viral gene expression
2	MIR1539	0.717629		RPL17	GO:0006613	cotranslational protein targeting to membrane
2	MIR3607	0.807068		RPL17	GO:0000184	nuclear-transcribed mRNA catabolic process, nonsense-mediated decay
2	MSH4	0.61484		RPL17	GO:0022625	cytosolic large ribosomal subunit
2	NCL	0.919435		RPL17	GO:0006614	SRP-dependent cotranslational protein targeting to membrane
2	NOP56	0.98074		RPL17	GO:0045047	protein targeting to ER
2	NOP58	0.926725		RPL17	GO:0045047	protein targeting to ER
2	NRXN1	0.863352		RPL17	GO:0022625	cytosolic large ribosomal subunit
2	OPCML	0.946133		RPL17	GO:0006613	cotranslational protein targeting to membrane
2	OTOF	0.579421		RPL17	GO:0015934	large ribosomal subunit
2	PHACTR1	0.706642		RPL17	GO:0019083	viral transcription
2	PPAN	0.515369		RPL17	GO:0000184	nuclear-transcribed mRNA catabolic process, nonsense-mediated decay
2	PPAN-P2RY11	0.515382		RPL18	GO:0022626	cytosolic ribosome
2	PRDM11	0.881269		RPL18	GO:0042788	polysomal ribosome
2	PTN	0.76471		RPL18	GO:0002181	cytoplasmic translation
2	PUM2	0.659821		RPL18	GO:0019080	viral gene expression
2	RABGGTB	0.95017		RPL18	GO:0045047	protein targeting to ER
2	RAD52	0.86513		RPL18	GO:0000184	nuclear-transcribed mRNA catabolic process, nonsense-mediated decay
2	RASGRF1	0.738259		RPL18	GO:0006613	cotranslational protein targeting to membrane
2	RBFOX1	0.542618		RPL18	GO:0016032	viral process
2	RBMX	0.890808		RPL18	GO:0019083	viral transcription
2	RIMS1	0.86688		RPL18	GO:0022625	cytosolic large ribosomal subunit
2	RNA5SP68	0.798699		RPL18	GO:0006614	SRP-dependent cotranslational protein targeting to membrane
2	RNU1-117P	0.840984		RPL18	GO:0019083	viral transcription
2	RNU1-11P	0.728758		RPL18	GO:0022625	cytosolic large ribosomal subunit
2	RNU1-138P	0.816277		RPL18	GO:0006613	cotranslational protein targeting to membrane
2	RNU1-148P	0.700872		RPL18	GO:0019080	viral gene expression
2	RNU1-18P	0.615912		RPL18	GO:0006614	SRP-dependent cotranslational protein targeting to membrane
2	RNU1-19P	0.928748		RPL18	GO:0015934	large ribosomal subunit
2	RNU1-55P	0.613336		RPL18	GO:0000184	nuclear-transcribed mRNA catabolic process, nonsense-mediated decay
2	RNU1-67P	0.54867		RPL18	GO:0015934	large ribosomal subunit
2	RNU1-83P	0.650805		RPL18	GO:0005840	ribosome
2	RNU1-89P	0.520857		RPL18	GO:0043043	peptide biosynthetic process
2	RNU2-23P	0.812085		RPL18	GO:0045047	protein targeting to ER
2	RNU2-3P	0.715426		RPL18	GO:0006412	translation
2	RNU2-59P	0.699189		RPL19	GO:0006614	SRP-dependent cotranslational protein targeting to membrane
2	RNU2-70P	0.922254		RPL19	GO:0002181	cytoplasmic translation
2	RNU4-1	0.535215		RPL19	GO:0006613	cotranslational protein targeting to membrane
2	RNU4-2	0.696129		RPL19	GO:0015934	large ribosomal subunit
2	RNU4-36P	0.822982		RPL19	GO:0015934	large ribosomal subunit
2	RNU4-46P	0.711509		RPL19	GO:0022626	cytosolic ribosome
2	RNU4-68P	0.599187		RPL19	GO:0045047	protein targeting to ER
2	RNU5A-8P	0.685547		RPL19	GO:0000184	nuclear-transcribed mRNA catabolic process, nonsense-mediated decay
2	RNU5B-1	0.718417		RPL19	GO:0019083	viral transcription
2	RNU5B-6P	0.787677		RPL19	GO:0016032	viral process
2	RNU5D-1	0.50114		RPL19	GO:0019080	viral gene expression
2	RNU5E-1	0.972084		RPL19	GO:0005840	ribosome
2	RNU5F-1	0.924362		RPL19	GO:0043043	peptide biosynthetic process
2	RNU6-18P	0.879345		RPL19	GO:0000184	nuclear-transcribed mRNA catabolic process, nonsense-mediated decay
2	RNU6-537P	0.890101		RPL19	GO:0022625	cytosolic large ribosomal subunit
2	RNU6-7	0.833792		RPL19	GO:0019083	viral transcription
2	RNU6-890P	0.513125		RPL19	GO:0042788	polysomal ribosome
2	RNU6ATAC2P	0.648954		RPL19	GO:0006614	SRP-dependent cotranslational protein targeting to membrane
2	RNVU1-13	0.596947		RPL19	GO:0019080	viral gene expression
2	RNVU1-17	0.523393		RPL19	GO:0045047	protein targeting to ER
2	RP1-154K9.2	0.934218		RPL19	GO:0006412	translation
2	RP11-107I14.4	0.878736		RPL19	GO:0006613	cotranslational protein targeting to membrane
2	RP11-1094M14.11	0.698922		RPL19	GO:0022625	cytosolic large ribosomal subunit
2	RP11-156K13.1	0.508455		RPL21	GO:0022625	cytosolic large ribosomal subunit
2	RP11-21A7A.2	0.606159		RPL21	GO:0006614	SRP-dependent cotranslational protein targeting to membrane
2	RP11-304L19.5	0.987521		RPL21	GO:0019083	viral transcription
2	RP11-318A15.2	0.504778		RPL21	GO:0022625	cytosolic large ribosomal subunit
2	RP11-321F6.1	0.788908		RPL21	GO:0045047	protein targeting to ER
2	RP11-392O1.4	0.866918		RPL21	GO:0019080	viral gene expression
2	RP11-420N3.2	0.573587		RPL21	GO:0006613	cotranslational protein targeting to membrane
2	RP11-736K20.5	0.845856		RPL21	GO:0000184	nuclear-transcribed mRNA catabolic process, nonsense-mediated decay
2	RP11-79E3.3	0.889936		RPL21	GO:0019083	viral transcription
2	RPL12	0.716225		RPL21	GO:0006614	SRP-dependent cotranslational protein targeting to membrane
2	RPL13	0.898706		RPL21	GO:0019080	viral gene expression
2	RPL13A	0.933744		RPL21	GO:0015934	large ribosomal subunit
2	RPL17	0.720738		RPL21	GO:0006613	cotranslational protein targeting to membrane
2	RPL17-C18orf32	0.854937		RPL21	GO:0000184	nuclear-transcribed mRNA catabolic process, nonsense-mediated decay
2	RPL21	0.552425		RPL21	GO:0015934	large ribosomal subunit
2	RPL23A	0.613223		RPL21	GO:0045047	protein targeting to ER
2	RPL3	0.980447		RPL23A	GO:0022625	cytosolic large ribosomal subunit
2	RPL4	0.977169		RPL23A	GO:0019083	viral transcription
2	RPL5	0.960521		RPL23A	GO:0006613	cotranslational protein targeting to membrane
2	RPL7A	0.507677		RPL23A	GO:0015934	large ribosomal subunit
2	RPS12	0.506963		RPL23A	GO:0019080	viral gene expression
2	RPS13	0.8533		RPL23A	GO:0022625	cytosolic large ribosomal subunit
2	RPS3A	0.841773		RPL23A	GO:0019083	viral transcription
2	RPS8	0.832257		RPL23A	GO:0006613	cotranslational protein targeting to membrane
2	SCARNA11	0.765022		RPL23A	GO:0000184	nuclear-transcribed mRNA catabolic process, nonsense-mediated decay
2	SCARNA14	0.982441		RPL23A	GO:0000184	nuclear-transcribed mRNA catabolic process, nonsense-mediated decay
2	SCARNA23	0.804441		RPL23A	GO:0045047	protein targeting to ER
2	SCARNA4	0.795458		RPL23A	GO:0015934	large ribosomal subunit
2	SCARNA8	0.970235		RPL23A	GO:0045047	protein targeting to ER
2	SCARNA9	0.707387		RPL23A	GO:0000027	ribosomal large subunit assembly
2	SFTPB	0.808685		RPL23A	GO:0019080	viral gene expression
2	SH3D19	0.904315		RPL23A	GO:0006614	SRP-dependent cotranslational protein targeting to membrane
2	SHMT1P1	0.558468		RPL23A	GO:0006614	SRP-dependent cotranslational protein targeting to membrane
2	SLC22A15	0.944905		RPL26	GO:0019080	viral gene expression
2	SLC22A8	0.675829		RPL26	GO:0019083	viral transcription
2	SLC25A43	0.554556		RPL26	GO:0006613	cotranslational protein targeting to membrane
2	SLC26A1	0.664074		RPL26	GO:0022626	cytosolic ribosome
2	SLC44A4	0.523937		RPL26	GO:0015934	large ribosomal subunit
2	SLC44A5	0.625423		RPL26	GO:0016032	viral process
2	SMPD3	0.897379		RPL26	GO:0000184	nuclear-transcribed mRNA catabolic process, nonsense-mediated decay
2	SNHG1	0.92298		RPL26	GO:0006412	translation
2	SNHG12	0.692893		RPL26	GO:0015934	large ribosomal subunit
2	SNHG15	0.870827		RPL26	GO:0006613	cotranslational protein targeting to membrane
2	SNHG16	0.779996		RPL26	GO:0000184	nuclear-transcribed mRNA catabolic process, nonsense-mediated decay
2	SNHG6	0.861812		RPL26	GO:0019083	viral transcription
2	SNHG7	0.837879		RPL26	GO:0022625	cytosolic large ribosomal subunit
2	SNHG8	0.895664		RPL26	GO:0045047	protein targeting to ER
2	SNORA1	0.946108		RPL26	GO:0002181	cytoplasmic translation
2	SNORA13	0.935529		RPL26	GO:0019080	viral gene expression
2	SNORA14A	0.554401		RPL26	GO:0043043	peptide biosynthetic process
2	SNORA20	0.943503		RPL26	GO:0006614	SRP-dependent cotranslational protein targeting to membrane
2	SNORA21	0.625532		RPL26	GO:0006614	SRP-dependent cotranslational protein targeting to membrane
2	SNORA24	0.94321		RPL26	GO:0005840	ribosome
2	SNORA27	0.919024		RPL26	GO:0022625	cytosolic large ribosomal subunit
2	SNORA28	0.973131		RPL26	GO:0045047	protein targeting to ER
2	SNORA3	0.619655		RPL27	GO:0000184	nuclear-transcribed mRNA catabolic process, nonsense-mediated decay
2	SNORA33	0.583229		RPL27	GO:0016032	viral process
2	SNORA38	0.589858		RPL27	GO:0006613	cotranslational protein targeting to membrane
2	SNORA41	0.623178		RPL27	GO:0045047	protein targeting to ER
2	SNORA48	0.979222		RPL27	GO:0015934	large ribosomal subunit
2	SNORA49	0.580298		RPL27	GO:0006614	SRP-dependent cotranslational protein targeting to membrane
2	SNORA51	0.570079		RPL27	GO:0022625	cytosolic large ribosomal subunit
2	SNORA52	0.954751		RPL27	GO:0019080	viral gene expression
2	SNORA54	0.555626		RPL27	GO:0045047	protein targeting to ER
2	SNORA56	0.585882		RPL27	GO:0006614	SRP-dependent cotranslational protein targeting to membrane
2	SNORA58	0.808678		RPL27	GO:0022626	cytosolic ribosome
2	SNORA5A	0.741961		RPL27	GO:0043043	peptide biosynthetic process
2	SNORA5C	0.913242		RPL27	GO:0022625	cytosolic large ribosomal subunit
2	SNORA63	0.857795		RPL27	GO:0019080	viral gene expression
2	SNORA65	0.949918		RPL27	GO:0019083	viral transcription
2	SNORA69	0.927444		RPL27	GO:0006412	translation
2	SNORA71B	0.912178		RPL27	GO:0006613	cotranslational protein targeting to membrane
2	SNORA75	0.798676		RPL27	GO:0005840	ribosome
2	SNORA76	0.965913		RPL27	GO:0019083	viral transcription
2	SNORA79	0.643604		RPL27	GO:0015934	large ribosomal subunit
2	SNORA84	0.975798		RPL27	GO:0000184	nuclear-transcribed mRNA catabolic process, nonsense-mediated decay
2	SNORD100	0.819939		RPL29	GO:0022626	cytosolic ribosome
2	SNORD101	0.833986		RPL29	GO:0000184	nuclear-transcribed mRNA catabolic process, nonsense-mediated decay
2	SNORD102	0.502001		RPL29	GO:0000184	nuclear-transcribed mRNA catabolic process, nonsense-mediated decay
2	SNORD104	0.959733		RPL29	GO:0022625	cytosolic large ribosomal subunit
2	SNORD105	0.745021		RPL29	GO:0016032	viral process
2	SNORD11	0.854164		RPL29	GO:0015934	large ribosomal subunit
2	SNORD110	0.984181		RPL29	GO:0006412	translation
2	SNORD117	0.917292		RPL29	GO:0002181	cytoplasmic translation
2	SNORD118	0.599115		RPL29	GO:0045047	protein targeting to ER
2	SNORD119	0.903272		RPL29	GO:0045047	protein targeting to ER
2	SNORD11B	0.90762		RPL29	GO:0006614	SRP-dependent cotranslational protein targeting to membrane
2	SNORD12	0.979741		RPL29	GO:0015934	large ribosomal subunit
2	SNORD121A	0.792427		RPL29	GO:0043043	peptide biosynthetic process
2	SNORD121B	0.88995		RPL29	GO:0019083	viral transcription
2	SNORD126	0.937679		RPL29	GO:0006613	cotranslational protein targeting to membrane
2	SNORD127	0.596026		RPL29	GO:0022625	cytosolic large ribosomal subunit
2	SNORD12C	0.86529		RPL29	GO:0019080	viral gene expression
2	SNORD13	0.895386		RPL29	GO:0006613	cotranslational protein targeting to membrane
2	SNORD14A	0.539144		RPL29	GO:0019083	viral transcription
2	SNORD14B	0.563302		RPL29	GO:0006614	SRP-dependent cotranslational protein targeting to membrane
2	SNORD14C	0.921228		RPL29	GO:0019080	viral gene expression
2	SNORD14D	0.571314		RPL3	GO:0019080	viral gene expression
2	SNORD14E	0.684407		RPL3	GO:0022625	cytosolic large ribosomal subunit
2	SNORD16	0.824871		RPL3	GO:0000184	nuclear-transcribed mRNA catabolic process, nonsense-mediated decay
2	SNORD18A	0.645874		RPL3	GO:0045047	protein targeting to ER
2	SNORD18B	0.696896		RPL3	GO:0019083	viral transcription
2	SNORD18C	0.616102		RPL3	GO:0019080	viral gene expression
2	SNORD19	0.746113		RPL3	GO:0045047	protein targeting to ER
2	SNORD19B	0.962138		RPL3	GO:0019083	viral transcription
2	SNORD2	0.950443		RPL3	GO:0015934	large ribosomal subunit
2	SNORD21	0.850252		RPL3	GO:0006614	SRP-dependent cotranslational protein targeting to membrane
2	SNORD24	0.882766		RPL3	GO:0006614	SRP-dependent cotranslational protein targeting to membrane
2	SNORD32A	0.719053		RPL3	GO:0000027	ribosomal large subunit assembly
2	SNORD34	0.939279		RPL3	GO:0006613	cotranslational protein targeting to membrane
2	SNORD35A	0.959493		RPL3	GO:0000184	nuclear-transcribed mRNA catabolic process, nonsense-mediated decay
2	SNORD35B	0.782627		RPL3	GO:0006613	cotranslational protein targeting to membrane
2	SNORD36A	0.688943		RPL3	GO:0022625	cytosolic large ribosomal subunit
2	SNORD36B	0.960933		RPL3	GO:0015934	large ribosomal subunit
2	SNORD37	0.607178		RPL35	GO:0019083	viral transcription
2	SNORD38A	0.821416		RPL35	GO:0000184	nuclear-transcribed mRNA catabolic process, nonsense-mediated decay
2	SNORD38B	0.97501		RPL35	GO:0006412	translation
2	SNORD3B-1	0.93881		RPL35	GO:0022625	cytosolic large ribosomal subunit
2	SNORD41	0.909735		RPL35	GO:0016032	viral process
2	SNORD42B	0.830272		RPL35	GO:0022626	cytosolic ribosome
2	SNORD43	0.976838		RPL35	GO:0000184	nuclear-transcribed mRNA catabolic process, nonsense-mediated decay
2	SNORD45A	0.967894		RPL35	GO:0006614	SRP-dependent cotranslational protein targeting to membrane
2	SNORD45B	0.958421		RPL35	GO:0019083	viral transcription
2	SNORD45C	0.971452		RPL35	GO:0019080	viral gene expression
2	SNORD46	0.701097		RPL35	GO:0045047	protein targeting to ER
2	SNORD48	0.989537		RPL35	GO:0006613	cotranslational protein targeting to membrane
2	SNORD4A	0.970268		RPL35	GO:0022625	cytosolic large ribosomal subunit
2	SNORD4B	0.877005		RPL35	GO:0006613	cotranslational protein targeting to membrane
2	SNORD5	0.965126		RPL35	GO:0045047	protein targeting to ER
2	SNORD51	0.872636		RPL35	GO:0019080	viral gene expression
2	SNORD52	0.948822		RPL35	GO:0006614	SRP-dependent cotranslational protein targeting to membrane
2	SNORD53	0.522082		RPL35	GO:0043043	peptide biosynthetic process
2	SNORD54	0.772685		RPL35	GO:0015934	large ribosomal subunit
2	SNORD56	0.698649		RPL35	GO:0015934	large ribosomal subunit
2	SNORD58A	0.854182		RPL36	GO:0022625	cytosolic large ribosomal subunit
2	SNORD58C	0.72662		RPL36	GO:0015934	large ribosomal subunit
2	SNORD59A	0.882005		RPL36	GO:0016032	viral process
2	SNORD60	0.988108		RPL36	GO:0045047	protein targeting to ER
2	SNORD61	0.839102		RPL36	GO:0000184	nuclear-transcribed mRNA catabolic process, nonsense-mediated decay
2	SNORD62A	0.739876		RPL36	GO:0022625	cytosolic large ribosomal subunit
2	SNORD62B	0.968081		RPL36	GO:0005840	ribosome
2	SNORD63	0.983858		RPL36	GO:0019080	viral gene expression
2	SNORD66	0.854478		RPL36	GO:0006613	cotranslational protein targeting to membrane
2	SNORD67	0.973713		RPL36	GO:0006614	SRP-dependent cotranslational protein targeting to membrane
2	SNORD68	0.939373		RPL36	GO:0019080	viral gene expression
2	SNORD69	0.585716		RPL36	GO:0002181	cytoplasmic translation
2	SNORD7	0.888036		RPL36	GO:0006613	cotranslational protein targeting to membrane
2	SNORD70	0.879497		RPL36	GO:0006412	translation
2	SNORD71	0.990026		RPL36	GO:0019083	viral transcription
2	SNORD72	0.944879		RPL36	GO:0042788	polysomal ribosome
2	SNORD73A	0.744088		RPL36	GO:0022626	cytosolic ribosome
2	SNORD78	0.847548		RPL36	GO:0045047	protein targeting to ER
2	SNORD81	0.625656		RPL36	GO:0000184	nuclear-transcribed mRNA catabolic process, nonsense-mediated decay
2	SNORD82	0.909224		RPL36	GO:0043043	peptide biosynthetic process
2	SNORD83A	0.971435		RPL36	GO:0015934	large ribosomal subunit
2	SNORD83B	0.958436		RPL36	GO:0019083	viral transcription
2	SNORD84	0.893049		RPL36	GO:0006614	SRP-dependent cotranslational protein targeting to membrane
2	SNORD85	0.87306		RPL36AL	GO:0022625	cytosolic large ribosomal subunit
2	SNORD87	0.784468		RPL36AL	GO:0022625	cytosolic large ribosomal subunit
2	SNORD88A	0.606394		RPL36AL	GO:0015934	large ribosomal subunit
2	SNORD88B	0.785772		RPL36AL	GO:0022626	cytosolic ribosome
2	SNORD89	0.601163		RPL36AL	GO:0015934	large ribosomal subunit
2	SNORD90	0.955068		RPL38	GO:0002181	cytoplasmic translation
2	SNORD91A	0.910865		RPL38	GO:0006613	cotranslational protein targeting to membrane
2	SNORD91B	0.934482		RPL38	GO:0006613	cotranslational protein targeting to membrane
2	SNORD92	0.966949		RPL38	GO:0045047	protein targeting to ER
2	SNORD93	0.877039		RPL38	GO:0006412	translation
2	SNORD96A	0.553999		RPL38	GO:0042788	polysomal ribosome
2	SNORD98	0.89427		RPL38	GO:0015934	large ribosomal subunit
2	SNORD99	0.918402		RPL38	GO:0022625	cytosolic large ribosomal subunit
2	snoU2-30	0.928885		RPL38	GO:0005840	ribosome
2	SNRPB	0.691967		RPL38	GO:0015934	large ribosomal subunit
2	SPCS2	0.965645		RPL38	GO:0000184	nuclear-transcribed mRNA catabolic process, nonsense-mediated decay
2	ST6GAL1	0.733733		RPL38	GO:0022626	cytosolic ribosome
2	STAG3L1	0.773039		RPL38	GO:0019083	viral transcription
2	TAF1D	0.694024		RPL38	GO:0019080	viral gene expression
2	TCP1	0.593297		RPL38	GO:0006614	SRP-dependent cotranslational protein targeting to membrane
2	TMEM107	0.59803		RPL38	GO:0019083	viral transcription
2	TNPO2	0.898021		RPL38	GO:0045047	protein targeting to ER
2	TRIM13	0.874733		RPL38	GO:0006614	SRP-dependent cotranslational protein targeting to membrane
2	TSR1	0.770489		RPL38	GO:0022625	cytosolic large ribosomal subunit
2	TTI2	0.884234		RPL38	GO:0019080	viral gene expression
2	U8	0.849183		RPL38	GO:0000184	nuclear-transcribed mRNA catabolic process, nonsense-mediated decay
2	UBAP1L	0.792568		RPL38	GO:0043043	peptide biosynthetic process
2	UBAP2	0.815335		RPL38	GO:0016032	viral process
2	USP3	0.922234		RPL4	GO:0045047	protein targeting to ER
2	USP3-AS1	0.85834		RPL4	GO:0006614	SRP-dependent cotranslational protein targeting to membrane
2	VSTM5	0.817325		RPL4	GO:0022625	cytosolic large ribosomal subunit
2	WDR43	0.670345		RPL4	GO:0006613	cotranslational protein targeting to membrane
2	YWHAZP2	0.628967		RPL4	GO:0000184	nuclear-transcribed mRNA catabolic process, nonsense-mediated decay
2	ZBTB37	0.658002		RPL4	GO:0019080	viral gene expression
2	ZFAS1	0.963774		RPL4	GO:0006613	cotranslational protein targeting to membrane
2	ZFP90	0.81868		RPL4	GO:0015934	large ribosomal subunit
3	ABCA5	0.721747		RPL4	GO:0000184	nuclear-transcribed mRNA catabolic process, nonsense-mediated decay
3	AC005786.7	0.611686		RPL4	GO:0022625	cytosolic large ribosomal subunit
3	AC007401.2	0.983284		RPL4	GO:0045047	protein targeting to ER
3	AC009303.1	0.777213		RPL4	GO:0019083	viral transcription
3	AC083843.1	0.970893		RPL4	GO:0019083	viral transcription
3	AC104389.28	0.933517		RPL4	GO:0019080	viral gene expression
3	AC131971.1	0.776606		RPL4	GO:0006614	SRP-dependent cotranslational protein targeting to membrane
3	ACVR2A	0.569548		RPL4	GO:0015934	large ribosomal subunit
3	ADAMTS1	0.75839		RPL5	GO:0019080	viral gene expression
3	ADM	0.753628		RPL5	GO:0006614	SRP-dependent cotranslational protein targeting to membrane
3	AGPAT9	0.942315		RPL5	GO:0015934	large ribosomal subunit
3	AGRN	0.941101		RPL5	GO:0022625	cytosolic large ribosomal subunit
3	AL136376.1	0.770985		RPL5	GO:0019083	viral transcription
3	AMOTL2	0.73622		RPL5	GO:0019083	viral transcription
3	ANKRD1	0.664486		RPL5	GO:0022625	cytosolic large ribosomal subunit
3	ANKRD10	0.928252		RPL5	GO:0048027	mRNA 5'-UTR binding
3	ANKRD10-IT1	0.966415		RPL5	GO:0045047	protein targeting to ER
3	AP000320.7	0.603734		RPL5	GO:0015934	large ribosomal subunit
3	AP000438.2	0.635825		RPL5	GO:0006613	cotranslational protein targeting to membrane
3	ARHGAP28	0.901466		RPL5	GO:0006613	cotranslational protein targeting to membrane
3	ARMC3	0.676642		RPL5	GO:0000184	nuclear-transcribed mRNA catabolic process, nonsense-mediated decay
3	ARSJ	0.882736		RPL5	GO:0019080	viral gene expression
3	ATP13A3	0.895437		RPL5	GO:0006614	SRP-dependent cotranslational protein targeting to membrane
3	ATP8B4	0.507558		RPL5	GO:0000027	ribosomal large subunit assembly
3	BICC1	0.749942		RPL5	GO:0000184	nuclear-transcribed mRNA catabolic process, nonsense-mediated decay
3	BIRC2	0.758814		RPL5	GO:0045047	protein targeting to ER
3	BIRC3	0.863826		RPL8	GO:0045047	protein targeting to ER
3	BMP2	0.698698		RPL8	GO:0022625	cytosolic large ribosomal subunit
3	BRIP1	0.66909		RPL8	GO:0019080	viral gene expression
3	C19orf71	0.682116		RPL8	GO:0045047	protein targeting to ER
3	C3orf52	0.634177		RPL8	GO:0000184	nuclear-transcribed mRNA catabolic process, nonsense-mediated decay
3	C8orf4	0.848394		RPL8	GO:0006614	SRP-dependent cotranslational protein targeting to membrane
3	CCAT1	0.679023		RPL8	GO:0015934	large ribosomal subunit
3	CCDC68	0.843319		RPL8	GO:0019080	viral gene expression
3	CCT6P3	0.879456		RPL8	GO:0016032	viral process
3	CD83	0.688131		RPL8	GO:0022625	cytosolic large ribosomal subunit
3	CDC42EP3	0.909039		RPL8	GO:0006614	SRP-dependent cotranslational protein targeting to membrane
3	CDH23	0.811785		RPL8	GO:0015934	large ribosomal subunit
3	CDH5	0.913749		RPL8	GO:0006613	cotranslational protein targeting to membrane
3	CHRM1	0.758855		RPL8	GO:0042788	polysomal ribosome
3	CLDN1	0.936114		RPL8	GO:0043043	peptide biosynthetic process
3	CLK4	0.831019		RPL8	GO:0000184	nuclear-transcribed mRNA catabolic process, nonsense-mediated decay
3	COL12A1	0.654598		RPL8	GO:0006613	cotranslational protein targeting to membrane
3	COL4A1	0.643165		RPL8	GO:0002181	cytoplasmic translation
3	COL4A2	0.89898		RPL8	GO:0019083	viral transcription
3	CPEB2	0.696422		RPL8	GO:0006412	translation
3	CRIM1	0.863886		RPL8	GO:0022626	cytosolic ribosome
3	CRY1	0.708664		RPL8	GO:0005840	ribosome
3	CTA-217C2.1	0.509305		RPL8	GO:0019083	viral transcription
3	CTC-559E9.4	0.520989		RPLP0	GO:0019080	viral gene expression
3	CTD-2023M8.1	0.979375		RPLP0	GO:0006614	SRP-dependent cotranslational protein targeting to membrane
3	CUZD1	0.780421		RPLP0	GO:0006613	cotranslational protein targeting to membrane
3	CYP1B1	0.56588		RPLP0	GO:0019083	viral transcription
3	CYR61	0.943645		RPLP0	GO:0016032	viral process
3	DCBLD2	0.786769		RPLP0	GO:0006613	cotranslational protein targeting to membrane
3	DCLK2	0.832073		RPLP0	GO:0000184	nuclear-transcribed mRNA catabolic process, nonsense-mediated decay
3	DDX60L	0.813498		RPLP0	GO:0045047	protein targeting to ER
3	DENND1B	0.739009		RPLP0	GO:0002181	cytoplasmic translation
3	DIAPH3	0.529473		RPLP0	GO:0006412	translation
3	DIAPH3-AS1	0.523229		RPLP0	GO:0022625	cytosolic large ribosomal subunit
3	DIRC2	0.647713		RPLP0	GO:0045047	protein targeting to ER
3	DKK1	0.620926		RPLP0	GO:0043043	peptide biosynthetic process
3	DLGAP1	0.710743		RPLP0	GO:0019080	viral gene expression
3	DLGAP1-AS2	0.790442		RPLP0	GO:0022626	cytosolic ribosome
3	DNAH5	0.664775		RPLP0	GO:0015934	large ribosomal subunit
3	EDN1	0.883226		RPLP0	GO:0022625	cytosolic large ribosomal subunit
3	EED	0.718027		RPLP0	GO:0006614	SRP-dependent cotranslational protein targeting to membrane
3	EID3	0.920879		RPLP0	GO:0019083	viral transcription
3	ENPP7P4	0.964496		RPLP0	GO:0000184	nuclear-transcribed mRNA catabolic process, nonsense-mediated decay
3	EPHA2	0.958267		RPLP0	GO:0015934	large ribosomal subunit
3	EPPK1	0.950995		RPLP0P6	GO:0022625	cytosolic large ribosomal subunit
3	EPS8	0.683609		RPLP0P6	GO:0015934	large ribosomal subunit
3	ERCC6-PGBD3	0.81		RPLP0P6	GO:0006412	translation
3	ESRRG	0.655539		RPLP0P6	GO:0022626	cytosolic ribosome
3	EYA4	0.819348		RPLP0P6	GO:0022625	cytosolic large ribosomal subunit
3	F3	0.820954		RPLP0P6	GO:0002181	cytoplasmic translation
3	FAM133B	0.858013		RPLP0P6	GO:0015934	large ribosomal subunit
3	FAM24B	0.798063		RPLP1	GO:0045047	protein targeting to ER
3	FGF2	0.957076		RPLP1	GO:0006412	translation
3	FNDC3A	0.500622		RPLP1	GO:0022625	cytosolic large ribosomal subunit
3	FOSL1	0.83868		RPLP1	GO:0006613	cotranslational protein targeting to membrane
3	FYN	0.509264		RPLP1	GO:0045047	protein targeting to ER
3	GADD45A	0.922806		RPLP1	GO:0006613	cotranslational protein targeting to membrane
3	GDA	0.933898		RPLP1	GO:0022625	cytosolic large ribosomal subunit
3	GLS	0.961029		RPLP1	GO:0019083	viral transcription
3	GPR176	0.826768		RPLP1	GO:0006614	SRP-dependent cotranslational protein targeting to membrane
3	GRAMD3	0.917339		RPLP1	GO:0000184	nuclear-transcribed mRNA catabolic process, nonsense-mediated decay
3	HBE1	0.908336		RPLP1	GO:0019083	viral transcription
3	HECTD2	0.937397		RPLP1	GO:0019080	viral gene expression
3	HECW2	0.834959		RPLP1	GO:0019080	viral gene expression
3	HIVEP1	0.678015		RPLP1	GO:0043043	peptide biosynthetic process
3	ICAM1	0.543645		RPLP1	GO:0015934	large ribosomal subunit
3	INO80C	0.802496		RPLP1	GO:0000184	nuclear-transcribed mRNA catabolic process, nonsense-mediated decay
3	ITGB5	0.519294		RPLP1	GO:0015934	large ribosomal subunit
3	JPH1	0.563863		RPLP1	GO:0016032	viral process
3	JPH2	0.826676		RPLP1	GO:0002181	cytoplasmic translation
3	KANSL2	0.535723		RPLP1	GO:0022626	cytosolic ribosome
3	KIAA1377	0.820538		RPLP1	GO:0006614	SRP-dependent cotranslational protein targeting to membrane
3	KLF4	0.855496		RPS11	GO:0015935	small ribosomal subunit
3	KPNA4	0.544238		RPS11	GO:0016032	viral process
3	KRT86	0.75561		RPS11	GO:0045047	protein targeting to ER
3	LEKR1	0.745515		RPS11	GO:0022627	cytosolic small ribosomal subunit
3	LINC00472	0.700454		RPS11	GO:0006613	cotranslational protein targeting to membrane
3	LINC00883	0.814918		RPS11	GO:0006412	translation
3	LINC00992	0.882689		RPS11	GO:0019080	viral gene expression
3	LINC01057	0.899087		RPS11	GO:0019080	viral gene expression
3	LONRF3	0.696157		RPS11	GO:0019083	viral transcription
3	MAP3K1	0.604092		RPS11	GO:0019083	viral transcription
3	MAST4	0.510796		RPS11	GO:0006614	SRP-dependent cotranslational protein targeting to membrane
3	ME3	0.579946		RPS11	GO:0006613	cotranslational protein targeting to membrane
3	MFSD12	0.626613		RPS11	GO:0045047	protein targeting to ER
3	MIR137HG	0.635523		RPS11	GO:0000184	nuclear-transcribed mRNA catabolic process, nonsense-mediated decay
3	MIR17HG	0.550347		RPS11	GO:0043043	peptide biosynthetic process
3	MIR181A1HG	0.695715		RPS11	GO:0000184	nuclear-transcribed mRNA catabolic process, nonsense-mediated decay
3	MIR22HG	0.954959		RPS11	GO:0006614	SRP-dependent cotranslational protein targeting to membrane
3	MIR24-2	0.597115		RPS11	GO:0022626	cytosolic ribosome
3	MIR31HG	0.74629		RPS11	GO:0005840	ribosome
3	MRPS6	0.616982		RPS13	GO:0006614	SRP-dependent cotranslational protein targeting to membrane
3	MSRB3	0.905734		RPS13	GO:0019080	viral gene expression
3	MTHFD2L	0.932457		RPS13	GO:0000184	nuclear-transcribed mRNA catabolic process, nonsense-mediated decay
3	NALCN	0.561156		RPS13	GO:0006614	SRP-dependent cotranslational protein targeting to membrane
3	NAV2	0.748368		RPS13	GO:0019083	viral transcription
3	NAV3	0.731561		RPS13	GO:0019080	viral gene expression
3	NCEH1	0.753344		RPS13	GO:0000184	nuclear-transcribed mRNA catabolic process, nonsense-mediated decay
3	NEDD9	0.778725		RPS13	GO:0006613	cotranslational protein targeting to membrane
3	NEK7	0.870727		RPS13	GO:0006613	cotranslational protein targeting to membrane
3	NFE2L2	0.862835		RPS13	GO:0045047	protein targeting to ER
3	NFKB1	0.848169		RPS13	GO:0048027	mRNA 5'-UTR binding
3	NFKB2	0.891017		RPS13	GO:0045047	protein targeting to ER
3	NID2	0.825057		RPS13	GO:0019083	viral transcription
3	NIPAL1	0.709461		RPS14	GO:0043043	peptide biosynthetic process
3	NTN4	0.793286		RPS14	GO:0022626	cytosolic ribosome
3	NUAK1	0.934117		RPS14	GO:0000184	nuclear-transcribed mRNA catabolic process, nonsense-mediated decay
3	NUAK2	0.725906		RPS14	GO:0019080	viral gene expression
3	NUDT6	0.516579		RPS14	GO:0015935	small ribosomal subunit
3	NYAP2	0.868162		RPS14	GO:0045047	protein targeting to ER
3	OLR1	0.709237		RPS14	GO:0000184	nuclear-transcribed mRNA catabolic process, nonsense-mediated decay
3	PALLD	0.696583		RPS14	GO:0006412	translation
3	PCED1B	0.59954		RPS14	GO:0006613	cotranslational protein targeting to membrane
3	PCSK6	0.790929		RPS14	GO:0006614	SRP-dependent cotranslational protein targeting to membrane
3	PDLIM5	0.532835		RPS14	GO:0019083	viral transcription
3	PGAP1	0.931956		RPS14	GO:0006614	SRP-dependent cotranslational protein targeting to membrane
3	PGBD3	0.813403		RPS14	GO:0022627	cytosolic small ribosomal subunit
3	PINX1	0.714447		RPS14	GO:0019083	viral transcription
3	PLAC8	0.66759		RPS14	GO:0000028	ribosomal small subunit assembly
3	PLCL2	0.814524		RPS14	GO:0006613	cotranslational protein targeting to membrane
3	PLCXD2	0.909487		RPS14	GO:0045047	protein targeting to ER
3	PLK2	0.840446		RPS14	GO:0019080	viral gene expression
3	PMAIP1	0.516544		RPS14	GO:0016032	viral process
3	PPP1R13L	0.853537		RPS15	GO:0006614	SRP-dependent cotranslational protein targeting to membrane
3	PPP1R15B	0.864564		RPS15	GO:0006614	SRP-dependent cotranslational protein targeting to membrane
3	PPTC7	0.725387		RPS15	GO:0000184	nuclear-transcribed mRNA catabolic process, nonsense-mediated decay
3	PTPRK	0.887225		RPS15	GO:0043043	peptide biosynthetic process
3	PVRL3-AS1	0.72184		RPS15	GO:0016032	viral process
3	RAPGEF2	0.879997		RPS15	GO:0019080	viral gene expression
3	RBMS3	0.87538		RPS15	GO:0015935	small ribosomal subunit
3	RBMS3-AS3	0.969304		RPS15	GO:0006613	cotranslational protein targeting to membrane
3	RELB	0.843391		RPS15	GO:0000184	nuclear-transcribed mRNA catabolic process, nonsense-mediated decay
3	RGL1	0.878574		RPS15	GO:0045047	protein targeting to ER
3	RNA5SP304	0.889742		RPS15	GO:0045047	protein targeting to ER
3	RND3	0.881348		RPS15	GO:0019083	viral transcription
3	RNU2-43P	0.644147		RPS15	GO:0019083	viral transcription
3	RNU2-5P	0.565877		RPS15	GO:0019080	viral gene expression
3	ROR1	0.914942		RPS15	GO:0000028	ribosomal small subunit assembly
3	RP1-167A14.2	0.643447		RPS15	GO:0006613	cotranslational protein targeting to membrane
3	RP1-283K11.2	0.771322		RPS15	GO:0022626	cytosolic ribosome
3	RP11-114J13.1	0.540946		RPS15	GO:0006412	translation
3	RP11-166D19.1	0.722469		RPS15	GO:0022627	cytosolic small ribosomal subunit
3	RP11-197K3.1	0.610945		RPS16	GO:0000184	nuclear-transcribed mRNA catabolic process, nonsense-mediated decay
3	RP11-2B6.2	0.824888		RPS16	GO:0006613	cotranslational protein targeting to membrane
3	RP11-322E11.6	0.807221		RPS16	GO:0006613	cotranslational protein targeting to membrane
3	RP11-359D14.3	0.750356		RPS16	GO:0045047	protein targeting to ER
3	RP11-402C9.1	0.887712		RPS16	GO:0016032	viral process
3	RP11-460B17.3	0.6316		RPS16	GO:0006614	SRP-dependent cotranslational protein targeting to membrane
3	RP11-474P2.2	0.654906		RPS16	GO:0015935	small ribosomal subunit
3	RP11-499P20.2	0.591007		RPS16	GO:0019083	viral transcription
3	RP11-517I3.1	0.945829		RPS16	GO:0043043	peptide biosynthetic process
3	RP11-54O7.14	0.793036		RPS16	GO:0019083	viral transcription
3	RP11-739N20.2	0.867337		RPS16	GO:0019080	viral gene expression
3	RP11-74C1.4	0.879661		RPS16	GO:0019080	viral gene expression
3	RP11-815J21.2	0.879213		RPS16	GO:0000184	nuclear-transcribed mRNA catabolic process, nonsense-mediated decay
3	RP11-85M11.2	0.862174		RPS16	GO:0045047	protein targeting to ER
3	RP11-96H19.1	0.642601		RPS16	GO:0006412	translation
3	RP3-331H24.5	0.698176		RPS16	GO:0006614	SRP-dependent cotranslational protein targeting to membrane
3	RP3-510L9.1	0.792742		RPS16	GO:0022626	cytosolic ribosome
3	RP5-1057J7.6	0.521545		RPS16	GO:0022627	cytosolic small ribosomal subunit
3	RP5-1186N24.3	0.616113		RPS17	GO:0043043	peptide biosynthetic process
3	RP6-99M1.2	0.902987		RPS17	GO:0000184	nuclear-transcribed mRNA catabolic process, nonsense-mediated decay
3	RPIA	0.695146		RPS17	GO:0006613	cotranslational protein targeting to membrane
3	RPL32P3	0.840644		RPS17	GO:0045047	protein targeting to ER
3	SDC4	0.632689		RPS17	GO:0022627	cytosolic small ribosomal subunit
3	SEMA3C	0.588889		RPS17	GO:0006613	cotranslational protein targeting to membrane
3	SH3RF1	0.593952		RPS17	GO:0019080	viral gene expression
3	SHROOM3	0.906651		RPS17	GO:0000028	ribosomal small subunit assembly
3	SIM2	0.756824		RPS17	GO:0015935	small ribosomal subunit
3	SLC12A7	0.968588		RPS17	GO:0006614	SRP-dependent cotranslational protein targeting to membrane
3	SLC38A2	0.889099		RPS17	GO:0006614	SRP-dependent cotranslational protein targeting to membrane
3	SLC3A2	0.590578		RPS17	GO:0019083	viral transcription
3	SLC5A3	0.629669		RPS17	GO:0022626	cytosolic ribosome
3	SLC7A1	0.550557		RPS17	GO:0019083	viral transcription
3	SLC7A11	0.534062		RPS17	GO:0019080	viral gene expression
3	SLCO3A1	0.85333		RPS17	GO:0016032	viral process
3	SLFNL1	0.507404		RPS17	GO:0005840	ribosome
3	SLIT2	0.630899		RPS17	GO:0000184	nuclear-transcribed mRNA catabolic process, nonsense-mediated decay
3	SMAD7	0.931783		RPS17	GO:0045047	protein targeting to ER
3	SMURF2	0.745217		RPS17	GO:0006412	translation
3	SNORA34	0.571805		RPS23	GO:0022626	cytosolic ribosome
3	SNORA36A	0.616793		RPS23	GO:0015935	small ribosomal subunit
3	SNORA37	0.927235		RPS23	GO:0006613	cotranslational protein targeting to membrane
3	SNORA6	0.584959		RPS23	GO:0016032	viral process
3	SNORA7B	0.748526		RPS23	GO:0019080	viral gene expression
3	SNORA80	0.503604		RPS23	GO:0045047	protein targeting to ER
3	SNORD36C	0.698707		RPS23	GO:0006614	SRP-dependent cotranslational protein targeting to membrane
3	SNORD3C	0.591513		RPS23	GO:0002181	cytoplasmic translation
3	SOGA2	0.86647		RPS23	GO:0019083	viral transcription
3	SOWAHC	0.565486		RPS23	GO:0000184	nuclear-transcribed mRNA catabolic process, nonsense-mediated decay
3	SOX7	0.593522		RPS23	GO:0019083	viral transcription
3	SPEN	0.54711		RPS23	GO:0022627	cytosolic small ribosomal subunit
3	STC2	0.914572		RPS23	GO:0000184	nuclear-transcribed mRNA catabolic process, nonsense-mediated decay
3	STK39	0.936353		RPS23	GO:0019080	viral gene expression
3	STXBP6	0.943971		RPS23	GO:0005840	ribosome
3	SYNJ2	0.605447		RPS23	GO:0006412	translation
3	TAPT1	0.906082		RPS23	GO:0043043	peptide biosynthetic process
3	TGIF1	0.792693		RPS23	GO:0006613	cotranslational protein targeting to membrane
3	THBS1	0.978263		RPS23	GO:0042788	polysomal ribosome
3	TIPARP	0.955235		RPS23	GO:0045047	protein targeting to ER
3	TMEM156	0.678096		RPS23	GO:0006614	SRP-dependent cotranslational protein targeting to membrane
3	TMEM52B	0.780097		RPS24	GO:0006613	cotranslational protein targeting to membrane
3	TRAF6	0.810854		RPS24	GO:0006614	SRP-dependent cotranslational protein targeting to membrane
3	TRIO	0.670102		RPS24	GO:0045047	protein targeting to ER
3	TRMT11	0.857845		RPS24	GO:0016032	viral process
3	TSC22D2	0.827705		RPS24	GO:0022626	cytosolic ribosome
3	TUFT1	0.70209		RPS24	GO:0006613	cotranslational protein targeting to membrane
3	URB1	0.603109		RPS24	GO:0000184	nuclear-transcribed mRNA catabolic process, nonsense-mediated decay
3	VCL	0.946361		RPS24	GO:0043043	peptide biosynthetic process
3	VEGFC	0.701419		RPS24	GO:0019083	viral transcription
3	VMP1	0.858786		RPS24	GO:0019080	viral gene expression
3	WWC2	0.689184		RPS24	GO:0000184	nuclear-transcribed mRNA catabolic process, nonsense-mediated decay
3	ZBED3	0.572751		RPS24	GO:0015935	small ribosomal subunit
3	ZC3H12A	0.502273		RPS24	GO:0022627	cytosolic small ribosomal subunit
3	ZC3H12C	0.683248		RPS24	GO:0006412	translation
3	ZFAND5	0.946058		RPS24	GO:0019083	viral transcription
3	ZFPM2	0.5687		RPS24	GO:0006614	SRP-dependent cotranslational protein targeting to membrane
3	ZNF326	0.969384		RPS24	GO:0019080	viral gene expression
3	ZNF800	0.65324		RPS24	GO:0045047	protein targeting to ER
4	A2ML1-AS1	0.70558		RPS27A	GO:0045047	protein targeting to ER
4	AC004980.7	0.624866		RPS27A	GO:0006614	SRP-dependent cotranslational protein targeting to membrane
4	AC007098.1	0.625274		RPS27A	GO:0043632	modification-dependent macromolecule catabolic process
4	AC007276.5	0.91992		RPS27A	GO:0006613	cotranslational protein targeting to membrane
4	AC008937.2	0.694543		RPS27A	GO:0019080	viral gene expression
4	AC012360.6	0.724732		RPS27A	GO:0000184	nuclear-transcribed mRNA catabolic process, nonsense-mediated decay
4	AC069277.2	0.891019		RPS27A	GO:0006613	cotranslational protein targeting to membrane
4	ACBD6	0.843305		RPS27A	GO:0019080	viral gene expression
4	ADAM12	0.85967		RPS27A	GO:0006614	SRP-dependent cotranslational protein targeting to membrane
4	ADARB1	0.584005		RPS27A	GO:0016032	viral process
4	ADK	0.723619		RPS27A	GO:0000184	nuclear-transcribed mRNA catabolic process, nonsense-mediated decay
4	AF121898.3	0.550291		RPS27A	GO:0043043	peptide biosynthetic process
4	AHR	0.501108		RPS27A	GO:0022626	cytosolic ribosome
4	AKAP13	0.79354		RPS27A	GO:0019083	viral transcription
4	ALCAM	0.665692		RPS27A	GO:0045047	protein targeting to ER
4	ANAPC10	0.871614		RPS27A	GO:0019083	viral transcription
4	ANKIB1	0.814485		RPS27A	GO:0006412	translation
4	ANKRD12	0.628178		RPS27A	GO:0015935	small ribosomal subunit
4	ANO6	0.947473		RPS27A	GO:1902750	negative regulation of cell cycle G2/M phase transition
4	ANTXR1	0.535984		RPS27A	GO:0065004	protein-DNA complex assembly
4	AP001347.6	0.937863		RPS27A	GO:0022627	cytosolic small ribosomal subunit
4	AP001439.2	0.949563		RPS29	GO:0045047	protein targeting to ER
4	AP3S1	0.893744		RPS29	GO:0000184	nuclear-transcribed mRNA catabolic process, nonsense-mediated decay
4	APP	0.831898		RPS29	GO:0000184	nuclear-transcribed mRNA catabolic process, nonsense-mediated decay
4	AQP11	0.905217		RPS29	GO:0002181	cytoplasmic translation
4	ARHGAP17	0.737149		RPS29	GO:0006614	SRP-dependent cotranslational protein targeting to membrane
4	ARHGEF11	0.748271		RPS29	GO:0016032	viral process
4	ARHGEF28	0.550568		RPS29	GO:0022626	cytosolic ribosome
4	ARHGEF7	0.969566		RPS29	GO:0043043	peptide biosynthetic process
4	ASAP2	0.635623		RPS29	GO:0015935	small ribosomal subunit
4	ATP2A2	0.71896		RPS29	GO:0006613	cotranslational protein targeting to membrane
4	ATP9B	0.624552		RPS29	GO:0019080	viral gene expression
4	ATXN7	0.985569		RPS29	GO:0022627	cytosolic small ribosomal subunit
4	ATXN7L1	0.56865		RPS29	GO:0042788	polysomal ribosome
4	AVEN	0.721058		RPS29	GO:0019083	viral transcription
4	BCAR1	0.828939		RPS29	GO:0005840	ribosome
4	BCL2L1	0.677939		RPS29	GO:0045047	protein targeting to ER
4	BICD1	0.878796		RPS29	GO:0006412	translation
4	BMP1	0.602044		RPS29	GO:0019083	viral transcription
4	BRAF	0.509474		RPS29	GO:0006613	cotranslational protein targeting to membrane
4	C16orf52	0.912572		RPS29	GO:0019080	viral gene expression
4	C1orf132	0.50104		RPS29	GO:0006614	SRP-dependent cotranslational protein targeting to membrane
4	C1orf159	0.521389		RPS3A	GO:0048027	mRNA 5'-UTR binding
4	C1S	0.60517		RPS3A	GO:0006613	cotranslational protein targeting to membrane
4	C5orf17	0.662368		RPS3A	GO:0006613	cotranslational protein targeting to membrane
4	C5orf56	0.586257		RPS3A	GO:0019080	viral gene expression
4	C9orf3	0.904711		RPS3A	GO:0019083	viral transcription
4	CAPN5	0.534572		RPS3A	GO:0019083	viral transcription
4	CARD14	0.924965		RPS3A	GO:0045047	protein targeting to ER
4	CCNYL1	0.847674		RPS3A	GO:0000184	nuclear-transcribed mRNA catabolic process, nonsense-mediated decay
4	CCRN4L	0.862968		RPS3A	GO:0006614	SRP-dependent cotranslational protein targeting to membrane
4	CD55	0.638915		RPS3A	GO:0019080	viral gene expression
4	CDKL5	0.728412		RPS3A	GO:0006614	SRP-dependent cotranslational protein targeting to membrane
4	CELSR1	0.951682		RPS3A	GO:0000184	nuclear-transcribed mRNA catabolic process, nonsense-mediated decay
4	CEP85L	0.869126		RPS3A	GO:0045047	protein targeting to ER
4	CHCHD6	0.592472		RPS4X	GO:0006613	cotranslational protein targeting to membrane
4	CHRM5	0.949413		RPS4X	GO:0006613	cotranslational protein targeting to membrane
4	CMSS1	0.921875		RPS4X	GO:0006614	SRP-dependent cotranslational protein targeting to membrane
4	CNOT2	0.803502		RPS4X	GO:0000184	nuclear-transcribed mRNA catabolic process, nonsense-mediated decay
4	CNOT4	0.710447		RPS4X	GO:0045047	protein targeting to ER
4	COBL	0.6458		RPS4X	GO:0015935	small ribosomal subunit
4	COL10A1	0.644894		RPS4X	GO:0000184	nuclear-transcribed mRNA catabolic process, nonsense-mediated decay
4	COL25A1	0.562827		RPS4X	GO:0022627	cytosolic small ribosomal subunit
4	COL4A3BP	0.853623		RPS4X	GO:0045047	protein targeting to ER
4	CREBBP	0.801965		RPS4X	GO:0006412	translation
4	CRYBG3	0.657854		RPS4X	GO:0016032	viral process
4	CSNK1D	0.865999		RPS4X	GO:0019083	viral transcription
4	CTC-295J13.3	0.535056		RPS4X	GO:0022626	cytosolic ribosome
4	CTD-2341M24.1	0.842328		RPS4X	GO:0019083	viral transcription
4	CTNNBL1	0.520792		RPS4X	GO:0043043	peptide biosynthetic process
4	DCAF5	0.650729		RPS4X	GO:0005840	ribosome
4	DIAPH2	0.620184		RPS4X	GO:0019080	viral gene expression
4	DIS3L2	0.879674		RPS4X	GO:0006614	SRP-dependent cotranslational protein targeting to membrane
4	DLG1	0.856546		RPS4X	GO:0019080	viral gene expression
4	DNAH17	0.967657		RPS5	GO:0019083	viral transcription
4	DNAJC1	0.807083		RPS5	GO:0019080	viral gene expression
4	DNAJC6	0.811296		RPS5	GO:0000184	nuclear-transcribed mRNA catabolic process, nonsense-mediated decay
4	DNMBP	0.706155		RPS5	GO:0043043	peptide biosynthetic process
4	DNMBP-AS1	0.769454		RPS5	GO:0019083	viral transcription
4	DRAM1	0.762241		RPS5	GO:0045047	protein targeting to ER
4	DTNBP1	0.704238		RPS5	GO:0022626	cytosolic ribosome
4	E2F3	0.915373		RPS5	GO:0006412	translation
4	EGFR	0.603616		RPS5	GO:0006614	SRP-dependent cotranslational protein targeting to membrane
4	EGFR-AS1	0.780768		RPS5	GO:0006613	cotranslational protein targeting to membrane
4	EHD4	0.651996		RPS5	GO:0019080	viral gene expression
4	EIF1	0.878906		RPS5	GO:0000028	ribosomal small subunit assembly
4	EMR2	0.869156		RPS5	GO:0000184	nuclear-transcribed mRNA catabolic process, nonsense-mediated decay
4	EP400	0.517277		RPS5	GO:0045047	protein targeting to ER
4	EPC2	0.865222		RPS5	GO:0005840	ribosome
4	ERICH1	0.797296		RPS5	GO:0022627	cytosolic small ribosomal subunit
4	ERP44	0.797904		RPS5	GO:0006613	cotranslational protein targeting to membrane
4	FAF1	0.786394		RPS5	GO:0016032	viral process
4	FAM120B	0.939063		RPS5	GO:0006614	SRP-dependent cotranslational protein targeting to membrane
4	FAM126B	0.557611		RPS5	GO:0015935	small ribosomal subunit
4	FAM219A	0.519104		RPS6	GO:0000184	nuclear-transcribed mRNA catabolic process, nonsense-mediated decay
4	FEM1C	0.89988		RPS6	GO:0006613	cotranslational protein targeting to membrane
4	FEZ2	0.63852		RPS6	GO:0006614	SRP-dependent cotranslational protein targeting to membrane
4	FGF7	0.523532		RPS6	GO:0019083	viral transcription
4	FILIP1L	0.952281		RPS6	GO:0006614	SRP-dependent cotranslational protein targeting to membrane
4	GALNT10	0.603756		RPS6	GO:0016032	viral process
4	GLIS3	0.818311		RPS6	GO:0019080	viral gene expression
4	GNG12-AS1	0.763914		RPS6	GO:0006613	cotranslational protein targeting to membrane
4	GNGT1	0.936193		RPS6	GO:0045047	protein targeting to ER
4	GOLGA8B	0.548223		RPS6	GO:0019080	viral gene expression
4	GPATCH2	0.914791		RPS6	GO:0045047	protein targeting to ER
4	GPHN	0.603874		RPS6	GO:0000184	nuclear-transcribed mRNA catabolic process, nonsense-mediated decay
4	GPR135	0.564679		RPS6	GO:0022627	cytosolic small ribosomal subunit
4	GPRC5A	0.516044		RPS6	GO:0006412	translation
4	GPRC5D	0.543674		RPS6	GO:0043043	peptide biosynthetic process
4	GSK3B	0.596913		RPS6	GO:0015935	small ribosomal subunit
4	GTDC1	0.838805		RPS6	GO:0022626	cytosolic ribosome
4	HACE1	0.844771		RPS6	GO:0019083	viral transcription
4	HCG17	0.970672		RPS6KA5	GO:0007173	epidermal growth factor receptor signaling pathway
4	HCG18	0.909692		RPS8	GO:0000184	nuclear-transcribed mRNA catabolic process, nonsense-mediated decay
4	HDHD1	0.682597		RPS8	GO:0045047	protein targeting to ER
4	HNRNPA3	0.850377		RPS8	GO:0000184	nuclear-transcribed mRNA catabolic process, nonsense-mediated decay
4	HNRNPH3	0.632162		RPS8	GO:0006614	SRP-dependent cotranslational protein targeting to membrane
4	HSPA5	0.709051		RPS8	GO:0019083	viral transcription
4	IER5	0.527353		RPS8	GO:0006614	SRP-dependent cotranslational protein targeting to membrane
4	IFNAR2	0.757898		RPS8	GO:0045047	protein targeting to ER
4	IFNGR1	0.66464		RPS8	GO:0006613	cotranslational protein targeting to membrane
4	IGF2BP3	0.722366		RPS8	GO:0019083	viral transcription
4	IL6ST	0.539335		RPS8	GO:0019080	viral gene expression
4	ITGB4	0.53202		RPS8	GO:0006613	cotranslational protein targeting to membrane
4	JAG1	0.503364		RPS8	GO:0019080	viral gene expression
4	JMJD1C	0.576831		SDHB	GO:0022904	respiratory electron transport chain
4	KLF12	0.832936		SDHB	GO:0005743	mitochondrial inner membrane
4	KLF6	0.610096		SDHB	GO:0022904	respiratory electron transport chain
4	LCOR	0.526821		SERPINB11	GO:0010951	negative regulation of endopeptidase activity
4	LIFR	0.551073		SERPINB11	GO:0010466	negative regulation of peptidase activity
4	LINC00152	0.723671		SERPINB11	GO:0004867	serine-type endopeptidase inhibitor activity
4	LINC00355	0.743867		SERPINB2	GO:0004867	serine-type endopeptidase inhibitor activity
4	LINC00882	0.638493		SERPINB2	GO:0010466	negative regulation of peptidase activity
4	LINC01004	0.671427		SERPINB2	GO:0010951	negative regulation of endopeptidase activity
4	LRCH1	0.97267		SERPINB3	GO:0010466	negative regulation of peptidase activity
4	LRCH3	0.527543		SERPINB3	GO:0010951	negative regulation of endopeptidase activity
4	LRP12	0.646329		SERPINB3	GO:0045861	negative regulation of proteolysis
4	LSAMP	0.903616		SERPINB3	GO:0004867	serine-type endopeptidase inhibitor activity
4	MALAT1	0.834091		SERPINB4	GO:0004867	serine-type endopeptidase inhibitor activity
4	MAN2A1	0.693807		SERPINB4	GO:0045861	negative regulation of proteolysis
4	MAOB	0.836955		SERPINB4	GO:0010466	negative regulation of peptidase activity
4	MAP3K8	0.62971		SERPINB4	GO:0010951	negative regulation of endopeptidase activity
4	MAPK8	0.940543		SERPINE2	GO:0045861	negative regulation of proteolysis
4	MAPKBP1	0.676737		SERPINE2	GO:0004867	serine-type endopeptidase inhibitor activity
4	MAST2	0.935463		SERPINE2	GO:0010951	negative regulation of endopeptidase activity
4	MED26	0.707423		SERPINE2	GO:0010466	negative regulation of peptidase activity
4	MED27	0.676894		SF3A3	GO:0000377	RNA splicing, via transesterification reactions with bulged adenosine as nucleophile
4	MEMO1	0.627696		SF3B2	GO:0000377	RNA splicing, via transesterification reactions with bulged adenosine as nucleophile
4	METTL15	0.928207		SHMT2	GO:0005743	mitochondrial inner membrane
4	MIR181A2HG	0.639067		SLC25A1	GO:0005743	mitochondrial inner membrane
4	MPRIP	0.731131		SLC25A10	GO:0005743	mitochondrial inner membrane
4	MSL2	0.657617		SLC25A39	GO:0005743	mitochondrial inner membrane
4	MYSM1	0.804088		SLC25A4	GO:0005743	mitochondrial inner membrane
4	NDUFAF2	0.682959		SLC25A6	GO:0005743	mitochondrial inner membrane
4	NF1	0.786613		SLU7	GO:0000377	RNA splicing, via transesterification reactions with bulged adenosine as nucleophile
4	NFAT5	0.718364		SMAD3	GO:0071634	regulation of transforming growth factor beta production
4	NFIA	0.532473		SMAD7	GO:0030510	regulation of BMP signaling pathway
4	NIPBL	0.896681		SMAD7	GO:0034616	response to laminar fluid shear stress
4	NPIPB5	0.898195		SMURF2	GO:0030510	regulation of BMP signaling pathway
4	NUTM2A-AS1	0.954831		SNRPD3	GO:0000377	RNA splicing, via transesterification reactions with bulged adenosine as nucleophile
4	OXSR1	0.640296		SNRPF	GO:0000377	RNA splicing, via transesterification reactions with bulged adenosine as nucleophile
4	PAM	0.911019		SNX9	GO:0007009	plasma membrane organization
4	PANX1	0.866113		SOS1	GO:0007173	epidermal growth factor receptor signaling pathway
4	PAPD7	0.840663		SPCS1	GO:0045047	protein targeting to ER
4	PBX3	0.733387		SPCS1	GO:0045047	protein targeting to ER
4	PDE5A	0.889145		SPCS2	GO:0045047	protein targeting to ER
4	PDIA5	0.895905		SPCS2	GO:0045047	protein targeting to ER
4	PHLDA1	0.722113		SRP14	GO:0006614	SRP-dependent cotranslational protein targeting to membrane
4	PHLDB2	0.726233		SRP14	GO:0006614	SRP-dependent cotranslational protein targeting to membrane
4	PHLPP1	0.805972		SRP14	GO:0006613	cotranslational protein targeting to membrane
4	PICALM	0.835933		SRP14	GO:0045047	protein targeting to ER
4	PIK3CB	0.631766		SRP14	GO:0045047	protein targeting to ER
4	PIM1	0.508043		SRP14	GO:0006613	cotranslational protein targeting to membrane
4	PITPNB	0.804993		SRSF1	GO:0000377	RNA splicing, via transesterification reactions with bulged adenosine as nucleophile
4	PLBD2	0.653433		SSH1	GO:0051246	regulation of protein metabolic process
4	PLXNC1	0.715792		STAT3	GO:0071378	cellular response to growth hormone stimulus
4	PMEPA1	0.889191		STAT3	GO:0060396	growth hormone receptor signaling pathway
4	POLR2A	0.65226		STYK1	GO:0007173	epidermal growth factor receptor signaling pathway
4	POM121	0.665705		SWI5	GO:0065004	protein-DNA complex assembly
4	POM121C	0.664743		TEFM	GO:0000959	mitochondrial RNA metabolic process
4	POU2F1	0.70517		TFAM	GO:0000959	mitochondrial RNA metabolic process
4	PPM1L	0.606736		TFB2M	GO:0000959	mitochondrial RNA metabolic process
4	PPP2R2A	0.765758		TGFB2	GO:0003171	atrioventricular valve development
4	PPP3CA	0.888038		TGFB2	GO:0071634	regulation of transforming growth factor beta production
4	PPP4R1L	0.855233		TGFB2	GO:1905005	regulation of epithelial to mesenchymal transition involved in endocardial cushion formation
4	PRDM2	0.980418		TGFBR2	GO:1905005	regulation of epithelial to mesenchymal transition involved in endocardial cushion formation
4	PREP	0.807029		TGFBR2	GO:0003171	atrioventricular valve development
4	PRKCA	0.91231		TIMELESS	GO:0006260	DNA replication
4	PROSER2	0.892153		TIMELESS	GO:0006259	DNA metabolic process
4	PRR5L	0.559046		TIMM17A	GO:0005743	mitochondrial inner membrane
4	PRRG1	0.590206		TIMM22	GO:0005743	mitochondrial inner membrane
4	PSMD6-AS2	0.736123		TIMM23	GO:0005743	mitochondrial inner membrane
4	PTBP2	0.790591		TIMM50	GO:0005743	mitochondrial inner membrane
4	PTPN23	0.744429		TIMP1	GO:0010466	negative regulation of peptidase activity
4	PTPRJ	0.944942		TIMP1	GO:0010951	negative regulation of endopeptidase activity
4	R3HCC1L	0.618281		TIMP1	GO:0045861	negative regulation of proteolysis
4	RAB20	0.889918		TMEM126B	GO:0005743	mitochondrial inner membrane
4	RABGAP1L	0.917598		TOP2B	GO:0006259	DNA metabolic process
4	RASAL2	0.585917		TRAF6	GO:0007249	I-kappaB kinase/NF-kappaB signaling
4	RBPMS	0.842816		TREX2	GO:0006259	DNA metabolic process
4	RELA	0.720869		TRMT10C	GO:0000959	mitochondrial RNA metabolic process
4	RFWD2	0.857701		TXNL4A	GO:0000377	RNA splicing, via transesterification reactions with bulged adenosine as nucleophile
4	RFX7	0.809212		UBA52	GO:0019083	viral transcription
4	RICTOR	0.81841		UBA52	GO:1902750	negative regulation of cell cycle G2/M phase transition
4	RIMKLB	0.639063		UBA52	GO:0000184	nuclear-transcribed mRNA catabolic process, nonsense-mediated decay
4	RNF217	0.847784		UBA52	GO:0016032	viral process
4	RNF32	0.727715		UBA52	GO:0045047	protein targeting to ER
4	RP1-1J6.2	0.660249		UBA52	GO:0065004	protein-DNA complex assembly
4	RP11-1023L17.1	0.960379		UBA52	GO:0006614	SRP-dependent cotranslational protein targeting to membrane
4	RP11-1407O15.2	0.771899		UBA52	GO:0000184	nuclear-transcribed mRNA catabolic process, nonsense-mediated decay
4	RP11-159G9.5	0.816187		UBA52	GO:0043632	modification-dependent macromolecule catabolic process
4	RP11-243J16.7	0.501489		UBA52	GO:0006614	SRP-dependent cotranslational protein targeting to membrane
4	RP11-284H19.1	0.907985		UBA52	GO:0019080	viral gene expression
4	RP11-307L3.4	0.624074		UBA52	GO:0045047	protein targeting to ER
4	RP11-32B11.2	0.914233		UBA52	GO:0019080	viral gene expression
4	RP11-334L9.1	0.625549		UBA52	GO:0019083	viral transcription
4	RP11-345J4.8	0.816646		UBA52	GO:0006613	cotranslational protein targeting to membrane
4	RP11-379F4.4	0.94493		UBA52	GO:0006613	cotranslational protein targeting to membrane
4	RP11-37B2.1	0.612716		UBB	GO:0065004	protein-DNA complex assembly
4	RP11-382A20.4	0.896996		UBB	GO:0016032	viral process
4	RP11-392P7.6	0.770398		UBB	GO:1902750	negative regulation of cell cycle G2/M phase transition
4	RP11-39C10.1	0.780065		UBC	GO:0016032	viral process
4	RP11-39E3.3	0.766044		UBC	GO:0065004	protein-DNA complex assembly
4	RP11-422J15.1	0.784983		UBC	GO:1902750	negative regulation of cell cycle G2/M phase transition
4	RP11-473O4.4	0.950272		UBC	GO:0043632	modification-dependent macromolecule catabolic process
4	RP11-504P24.4	0.845553		UBL4A	GO:0043632	modification-dependent macromolecule catabolic process
4	RP11-525A16.4	0.51834		UQCR10	GO:0042775	mitochondrial ATP synthesis coupled electron transport
4	RP11-559N14.5	0.6512		UQCR10	GO:0008121	ubiquinol-cytochrome-c reductase activity
4	RP11-56B16.2	0.762689		UQCR10	GO:0022904	respiratory electron transport chain
4	RP11-645C24.2	0.875964		UQCR10	GO:0022904	respiratory electron transport chain
4	RP11-654A16.1	0.703378		UQCR10	GO:0016681	oxidoreductase activity, acting on diphenols and related substances as donors, cytochrome as acceptor
4	RP11-654A16.3	0.606268		UQCR10	GO:0042775	mitochondrial ATP synthesis coupled electron transport
4	RP11-732M18.3	0.694907		UQCR11	GO:0042775	mitochondrial ATP synthesis coupled electron transport
4	RP11-761E20.1	0.700966		UQCR11	GO:0042775	mitochondrial ATP synthesis coupled electron transport
4	RP11-815J21.4	0.62988		UQCR11	GO:0005743	mitochondrial inner membrane
4	RP11-843A23.1	0.620541		UQCR11	GO:0022904	respiratory electron transport chain
4	RP4-724E16.2	0.630465		UQCR11	GO:0022904	respiratory electron transport chain
4	RP5-956O18.3	0.718083		UQCRB	GO:0008121	ubiquinol-cytochrome-c reductase activity
4	RP5-977B1.7	0.613137		UQCRB	GO:0042775	mitochondrial ATP synthesis coupled electron transport
4	RRAS2	0.542139		UQCRB	GO:0022904	respiratory electron transport chain
4	RSRC1	0.891187		UQCRB	GO:0016681	oxidoreductase activity, acting on diphenols and related substances as donors, cytochrome as acceptor
4	RUSC2	0.633219		UQCRB	GO:0042775	mitochondrial ATP synthesis coupled electron transport
4	RYBP	0.695196		UQCRB	GO:0022904	respiratory electron transport chain
4	SCMH1	0.899256		UQCRC2	GO:0005743	mitochondrial inner membrane
4	SEC24D	0.799754		UQCRC2	GO:0022904	respiratory electron transport chain
4	SEC63	0.852909		UQCRC2	GO:0022904	respiratory electron transport chain
4	SETD5	0.765668		UQCRC2	GO:0042775	mitochondrial ATP synthesis coupled electron transport
4	SGK223	0.909358		UQCRC2	GO:0042775	mitochondrial ATP synthesis coupled electron transport
4	SGMS2	0.914928		UQCRFS1	GO:0042775	mitochondrial ATP synthesis coupled electron transport
4	SGSH	0.634795		UQCRFS1	GO:0022904	respiratory electron transport chain
4	SH2B3	0.708384		UQCRFS1	GO:0005743	mitochondrial inner membrane
4	SKI	0.767873		UQCRFS1	GO:0042775	mitochondrial ATP synthesis coupled electron transport
4	SLC1A3	0.56258		UQCRFS1	GO:0022904	respiratory electron transport chain
4	SLC22A4	0.809811		UQCRH	GO:0022904	respiratory electron transport chain
4	SLC25A21	0.884577		UQCRH	GO:0042775	mitochondrial ATP synthesis coupled electron transport
4	SLC2A13	0.535022		UQCRH	GO:0022904	respiratory electron transport chain
4	SLC37A3	0.638424		UQCRH	GO:0016681	oxidoreductase activity, acting on diphenols and related substances as donors, cytochrome as acceptor
4	SLC39A11	0.632254		UQCRH	GO:0042775	mitochondrial ATP synthesis coupled electron transport
4	SLC45A4	0.64013		UQCRH	GO:0008121	ubiquinol-cytochrome-c reductase activity
4	SLC6A6	0.596974		UQCRQ	GO:0042775	mitochondrial ATP synthesis coupled electron transport
4	SMG1P1	0.865114		UQCRQ	GO:0042775	mitochondrial ATP synthesis coupled electron transport
4	SMG7	0.934669		UQCRQ	GO:0022904	respiratory electron transport chain
4	SMNDC1	0.820398		UQCRQ	GO:0022904	respiratory electron transport chain
4	SPATA5	0.574266		UQCRQ	GO:0016681	oxidoreductase activity, acting on diphenols and related substances as donors, cytochrome as acceptor
4	SPRED1	0.510996		UQCRQ	GO:0008121	ubiquinol-cytochrome-c reductase activity
4	SPTBN1	0.760617		VCP	GO:0006259	DNA metabolic process
4	SRBD1	0.870645		WDHD1	GO:0006260	DNA replication
4	SRGAP1	0.735496		WDHD1	GO:0006259	DNA metabolic process
4	SSH1	0.53098		WDR12	GO:0000466	maturation of 5.8S rRNA from tricistronic rRNA transcript (SSU-rRNA, 5.8S rRNA, LSU-rRNA)
4	ST20	0.682525		WDR83	GO:0000377	RNA splicing, via transesterification reactions with bulged adenosine as nucleophile
4	ST20-MTHFS	0.621201		XRCC1	GO:0006259	DNA metabolic process
4	ST7	0.61681		XRCC5	GO:0006259	DNA metabolic process
4	STAMBPL1	0.589176		YBX1	GO:0000377	RNA splicing, via transesterification reactions with bulged adenosine as nucleophile
4	STX16	0.91407		ZCRB1	GO:0000377	RNA splicing, via transesterification reactions with bulged adenosine as nucleophile
4	STXBP5	0.523473		ZMAT2	GO:0000377	RNA splicing, via transesterification reactions with bulged adenosine as nucleophile
4	TAB2	0.872238		ZNHIT1	GO:0034728	nucleosome organization
4	TANC1	0.764537
4	TANK	0.586161
4	TASP1	0.849071
4	TBC1D2B	0.51634
4	TBC1D3	0.804993
4	TCF7	0.898285
4	TET3	0.849891
4	TGFA	0.523763
4	TLK1	0.863451
4	TMEM131	0.51506
4	TMEM65	0.508464
4	TP53TG5	0.679964
4	TPBG	0.588998
4	TPP1	0.5369
4	TTLL11	0.817017
4	U2AF1	0.949672
4	UBE2E2	0.678665
4	UBE3D	0.816154
4	UGGT2	0.802051
4	UPK3B	0.546118
4	USP12	0.93579
4	USP34	0.710145
4	UTRN	0.55192
4	VPS54	0.904312
4	WDFY3	0.810815
4	WDR20	0.826487
4	WDR7	0.760133
4	WLS	0.958658
4	XPR1	0.754811
4	YAF2	0.746756
4	YLPM1	0.970329
4	ZC3H3	0.708274
4	ZCCHC7	0.9082
4	ZFC3H1	0.720375
4	ZNF217	0.62097
4	ZNF254	0.506539
4	ZNF460	0.67997
4	ZNF767	0.923348
4	ZNRF2P2	0.853928
4	ZNRF3	0.899136
5	AAAS	0.846814
5	AAMP	0.563285
5	AARS	0.575415
5	ABHD14A-ACY1	0.792219
5	ABHD14B	0.898806
5	AC002985.3	0.633316
5	AC004014.4	0.923971
5	AC004797.1	0.866382
5	AC005104.3	0.871836
5	AC005255.3	0.860294
5	AC007238.1	0.609228
5	AC007318.5	0.510955
5	AC007383.4	0.505784
5	AC008781.7	0.856928
5	AC009120.6	0.557356
5	AC009133.15	0.968922
5	AC009133.20	0.610942
5	AC010878.3	0.681459
5	AC016722.4	0.567004
5	AC021016.8	0.559062
5	AC022182.2	0.66544
5	AC026271.5	0.662454
5	AC037459.4	0.88008
5	AC064850.4	0.794737
5	AC073342.12	0.730671
5	AC079354.1	0.828379
5	AC079742.4	0.940442
5	AC091133.1	0.626963
5	AC098614.2	0.638556
5	AC099850.1	0.849687
5	AC104651.2	0.731564
5	AC104655.2	0.790252
5	AC107081.5	0.859951
5	AC110084.1	0.554966
5	AC112205.1	0.606167
5	AC115617.2	0.87327
5	AC119673.1	0.872912
5	ACAT1	0.911455
5	ACBD5	0.933776
5	ACP1	0.933193
5	ACSBG1	0.551188
5	ACSF2	0.736399
5	ACTB	0.762368
5	ACTL6A	0.936565
5	ACY1	0.792219
5	ADAL	0.683327
5	ADH5	0.834165
5	ADIPOR1	0.776303
5	ADSL	0.833449
5	AHCY	0.877455
5	AHSA1	0.738923
5	AIF1L	0.584271
5	AKR1A1	0.651392
5	AKR1C3	0.744374
5	AKR7A2	0.918285
5	AL441883.1	0.606727
5	ALDH3A2	0.814271
5	ALDH9A1	0.70173
5	ALYREF	0.521258
5	ANAPC11	0.868762
5	ANAPC15	0.625249
5	ANKRD26P3	0.697018
5	ANP32E	0.879431
5	ANXA2P2	0.754201
5	ANXA5	0.812065
5	ANXA6	0.684
5	ANXA7	0.598767
5	AP000721.4	0.680199
5	AP003419.16	0.843271
5	AP4M1	0.938502
5	APEX1	0.567574
5	APH1A	0.622631
5	API5P1	0.928562
5	APOA1BP	0.918539
5	APOL2	0.515339
5	AQP3	0.863783
5	ARCN1	0.808975
5	ARF6	0.967153
5	ARHGAP4	0.549998
5	ARL1	0.842624
5	ARL2BP	0.671037
5	ARL3	0.568085
5	ARL6IP1P2	0.788864
5	ARMC1	0.605528
5	ASF1B	0.900248
5	ASIP	0.599243
5	ASNA1	0.783337
5	ASNSD1	0.915455
5	ASRGL1	0.645511
5	ASUN	0.752908
5	ATF1	0.577244
5	ATMIN	0.631335
5	ATP5A1	0.780339
5	ATP5A1P3	0.540294
5	ATP5BP1	0.872002
5	ATP5C1	0.954117
5	ATP5E	0.811048
5	ATP5F1	0.975443
5	ATP5G1	0.739183
5	ATP5J2	0.917273
5	ATP5J2-PTCD1	0.943523
5	ATP5O	0.950178
5	ATP6V0B	0.783566
5	ATP6V1A	0.70416
5	ATP6V1G1	0.77126
5	ATPAF1	0.90816
5	ATRAID	0.874139
5	AURKA	0.952276
5	BAG1	0.594031
5	BCAS2	0.940479
5	BCAS2P2	0.794403
5	BCCIP	0.610846
5	BCKDHA	0.769089
5	BCL7B	0.604507
5	BCL7C	0.78658
5	BIN1	0.722538
5	BLOC1S2	0.694251
5	BLVRA	0.970611
5	BPNT1	0.843185
5	BRD7P2	0.532229
5	BRK1	0.925865
5	BROX	0.844056
5	BTBD6	0.922184
5	BUD31	0.906546
5	C11orf54	0.637434
5	C11orf80	0.641604
5	C12orf44	0.712345
5	C14orf37	0.624131
5	C16orf80	0.725022
5	C1orf105	0.549463
5	C1orf123	0.712688
5	C1QBP	0.603397
5	C2orf68	0.95197
5	C3orf49	0.954206
5	C5orf51	0.937049
5	C6orf211	0.936962
5	C8orf33	0.749821
5	C9orf147	0.743133
5	CACYBP	0.612626
5	CALM2	0.545414
5	CALM2P2	0.829406
5	CAPZA2	0.551759
5	CBX1	0.525839
5	CBX3P9	0.649195
5	CBX4	0.811493
5	CCDC104	0.88076
5	CCDC117	0.644172
5	CCDC176	0.537769
5	CCDC22	0.834884
5	CCDC25	0.829243
5	CCDC34	0.906268
5	CCDC51	0.716071
5	CCNA2	0.677795
5	CCNB1	0.771846
5	CCNB2	0.72628
5	CCNDBP1	0.691277
5	CCNG1	0.567647
5	CCSER1	0.589429
5	CCT2	0.876471
5	CCT3	0.951232
5	CCT4	0.846723
5	CCT5	0.752013
5	CCT5P1	0.525735
5	CCT5P2	0.956433
5	CCT6P2	0.70123
5	CCT7	0.892123
5	CCT7P1	0.965493
5	CCT8	0.567541
5	CCT8P1	0.899437
5	CDC20P1	0.668164
5	CDC42P6	0.606471
5	CDCA3	0.681213
5	CDH12	0.837038
5	CDK2	0.840473
5	CDKN2C	0.857773
5	CDKN3	0.98179
5	CENPH	0.945411
5	CENPN	0.831494
5	CEP55	0.902385
5	CETN3	0.65201
5	CHCHD7	0.645846
5	CHURC1	0.607777
5	CINP	0.907285
5	CIRBP	0.683161
5	CIZ1	0.837991
5	CKB	0.59302
5	CLP1	0.661995
5	CLUAP1	0.897535
5	CMPK1	0.58049
5	CNBP	0.966866
5	CNN2	0.691629
5	CNOT11	0.769201
5	CNOT7	0.656517
5	CNPY2	0.823654
5	COA4	0.76355
5	COG4	0.858707
5	COMMD4	0.786709
5	COMMD6	0.558308
5	COMMD7	0.837448
5	COMMD8	0.78558
5	COPB2	0.533924
5	COPRS	0.607593
5	COPS4	0.510399
5	COPS6	0.507916
5	COQ5	0.717671
5	COQ7	0.725653
5	COQ9	0.667763
5	COX15	0.768278
5	COX16	0.762596
5	COX4I1	0.903431
5	COX6C	0.554704
5	COX6CP1	0.545317
5	COX7A2P2	0.58355
5	COX7B	0.856518
5	COX7BP1	0.741444
5	COX8A	0.554463
5	CPOX	0.94149
5	CPSF2	0.683367
5	CREG1	0.744993
5	CRYZ	0.510901
5	CSMD1	0.619001
5	CSNK2A3	0.808266
5	CSTF2T	0.929449
5	CTA-276O3.4	0.693006
5	CTA-714B7.5	0.818235
5	CTB-52I2.4	0.954457
5	CTC-297N7.10	0.906106
5	CTC-308K20.3	0.813047
5	CTD-2192J16.15	0.724666
5	CTD-2192J16.22	0.538726
5	CTD-2192J16.24	0.68736
5	CTD-2206G10.2	0.552033
5	CTD-2554C21.1	0.905552
5	CUTA	0.781323
5	CWC15	0.970884
5	CXorf56	0.810795
5	CXorf61	0.758323
5	CYB5D1	0.645111
5	CYCS	0.860667
5	DAXX	0.894254
5	DCAF4	0.928408
5	DCTN2	0.617932
5	DDB2	0.512682
5	DDX49	0.751111
5	DECR1	0.867524
5	DFFA	0.943542
5	DHFRP1	0.724862
5	DHX40	0.949877
5	DIABLO	0.933077
5	DMKN	0.964962
5	DNAJA1	0.54677
5	DNAJA1P3	0.534895
5	DNAJA2	0.882077
5	DNAJC8	0.655641
5	DPH1	0.868041
5	DPH3	0.758088
5	DPM2	0.74787
5	DRAP1	0.851624
5	DSN1	0.815754
5	DSTN	0.730332
5	DTD2	0.90244
5	DTYMK	0.915823
5	DUT	0.931801
5	DYNC1I2P1	0.812144
5	DYNLT1	0.672423
5	EAPP	0.619837
5	EBNA1BP2	0.544818
5	EBP	0.641033
5	ECH1	0.609248
5	ECI1	0.927284
5	EEF1A2	0.685098
5	EEF1G	0.821308
5	EHMT2	0.844848
5	EI24	0.849007
5	EID1	0.773256
5	EIF1AXP1	0.614989
5	EIF2AK1	0.788881
5	EIF2B1	0.899953
5	EIF2S1	0.826136
5	EIF2S3	0.8604
5	EIF3CL	0.5868
5	EIF3D	0.715564
5	EIF4A1P10	0.805392
5	EIF4B	0.618465
5	EIF4BP3	0.525392
5	EIF4BP6	0.864361
5	EIF4BP7	0.774682
5	EIF6	0.789987
5	ELP5	0.813309
5	EMD	0.954111
5	EME1	0.708943
5	ENDOG	0.673839
5	ENO1P1	0.873789
5	ENOPH1	0.612038
5	ENSA	0.742365
5	ENY2	0.992406
5	EPB41	0.754017
5	ETFA	0.61979
5	FADD	0.662028
5	FAHD1	0.703192
5	FAIM	0.667165
5	FAM136A	0.633143
5	FAM154A	0.704189
5	FAM161B	0.562008
5	FAM162A	0.55171
5	FAM186B	0.510404
5	FAM189A1	0.774427
5	FAM209A	0.587593
5	FAM213A	0.825016
5	FAM216A	0.572794
5	FAM228B	0.878548
5	FAM76A	0.965433
5	FAM96A	0.94111
5	FANCE	0.706262
5	FANCG	0.761309
5	FARSA	0.553133
5	FCF1	0.967117
5	FGD5-AS1	0.970892
5	FIS1	0.602884
5	FKBP4	0.643215
5	FOLR1	0.793876
5	FOXRED1	0.676694
5	FPGT-TNNI3K	0.543772
5	FRG1	0.864891
5	FTSJ1	0.83377
5	FTSJ2	0.685316
5	FUNDC1	0.756429
5	GAL	0.93085
5	GAPDHP60	0.505604
5	GBA3	0.558977
5	GBAS	0.969588
5	GCDH	0.574895
5	GCNT3	0.544824
5	GDE1	0.722547
5	GDI2	0.675181
5	GHITM	0.742264
5	GINS1	0.87336
5	GINS2	0.974319
5	GIPC1	0.787661
5	GLE1	0.744992
5	GLOD4	0.976988
5	GLRX2	0.992996
5	GNPAT	0.637555
5	GNRHR2	0.925513
5	GOT2	0.707779
5	GPALPP1	0.517063
5	GPN1	0.536227
5	GPN3	0.894647
5	GRHPR	0.536484
5	GRSF1	0.779924
5	GS1-309P15.4	0.783764
5	GSPT2	0.725519
5	GSR	0.619261
5	GSTK1	0.693692
5	GSTM3	0.751956
5	GSTM5	0.555932
5	GTF2F1	0.622278
5	GTF2H5	0.74498
5	GTF3A	0.823993
5	GTF3C2	0.517995
5	GTF3C6	0.881132
[truncated: 2,895 more rows]

## Sheet: Table S4. Negative module1 info
Supplementary Table S4. Enrichment and expression information of genes with negative correlation <- 70 on cluster one describes in the Fig.5B.
Gene.name	Function	logFC.2h	logFC.4h	logFC.8h	logFC.16h	logFC.24h	Pathogen.regulatory	Diseases
E1W6Z0(trxB)	oxidation-reduction process , cytoplasm , thioredoxin-disulfide reductase activity , oxidoreductase activity	1.29236	1.3535	1.34824	0.719776	-0.0131204	NA	NA
E1W7A3(sulA)	division septum assembly , cell cycle , cell division , SOS response	1.36028	0.498508	0.260098	1.91402	3.01343	NA	NA
E1W7G8(csgG)	transporter activity	0.027332	-0.349684	0.568345	0.83837	1.07362	CRP,ArcA	NA
E1W7X6(araC)	regulation of gene expression , sequence-specific DNA binding , regulation of cellular macromolecule biosynthetic process , regulation of nucleic acid-templated transcription , cytoplasm , DNA binding , DNA-binding transcription factor activity	0.624681	1.82889	1.56186	1.87322	2.31291	NA	NA
E1W7Y7(leuO)	regulation of gene expression , DNA-binding transcription factor activity , regulation of nucleic acid-templated transcription , regulation of cellular macromolecule biosynthetic process , DNA binding	0.781465	0.90279	0.974596	0.884942	1.69972	NA	NA
E1W7Z3(ftsL)	plasma membrane , FtsZ-dependent cytokinesis , integral component of membrane , cell cycle , integral component of plasma membrane , cell division site , membrane , cell division	0.523364	0.467488	0.467141	1.09551	0.637155	NA	NA
E1W8M8(prpR)	transcription factor binding , DNA binding , propionate catabolic process , regulation of cellular macromolecule biosynthetic process , nucleotide binding , regulation of gene expression , sequence-specific DNA binding , regulation of nucleic acid-templated transcription , phosphorelay response regulator activity , cytoplasm , ATP binding , phosphorelay signal transduction system	0.0676565	1.98426	1.44437	1.15381	1.52377	NA	NA
E1W8M9(prpB)	propionate catabolic process , magnesium ion binding , lyase activity , catalytic activity , metal ion binding	-0.107133	0.776172	0.715466	2.10718	2.2324	NA	NA
E1W9K0(kdpA)	membrane , potassium ion transport , integral component of membrane , cation transmembrane transport , ATPase-coupled cation transmembrane transporter activity , ATPase-coupled ion transmembrane transporter activity , integral component of plasma membrane , potassium ion binding , potassium ion transmembrane transporter activity , plasma membrane , potassium ion transmembrane transport , ion tran…	1.37929	-0.11753	0.601152	4.68136	5.70746	NA	NA
E1W9R9(modA)	metal ion binding , molybdate ion transport	0.974117	1.18835	0.989297	1.02806	0.118315	CRP	NA
E1W9T6(uvrB)	ATP binding , cytoplasm , hydrolase activity , SOS response , DNA binding , nuclease activity , nucleotide binding , excinuclease ABC activity , excinuclease repair complex	-0.589149	-0.398837	1.20928	1.42408	1.72977	NA	NA
E1WAA6(sitA)	metal ion binding , cell adhesion , metal ion transport , transporter activity	1.46992	1.49066	1.07704	1.69696	1.33636	Fur	NA
E1WAR7(ulaG)	carboxylic ester hydrolase activity , cytoplasm , manganese ion binding , hydrolase activity , L-ascorbic acid catabolic process	0.569727	0.339652	0.799289	0.86724	1.77025	NA	NA
IKBKG	MAPK cascade, activation of MAPK activity, spindle pole, regulation of cytokine-mediated signaling pathway, innate immune response activating cell surface receptor signaling pathway, stimulatory C-type lectin receptor signaling pathway, toll-like receptor signaling pathway, antigen processing and presentation of exogenous peptide antigen via MHC class I, TAP-dependent, cytoplasmic pattern recogni…	-0.138257	-0.00500723	-0.254269	-0.759598	-1.01898	NA	Salmonella infection,Yersinia infection,Epithelial cell signaling in Helicobacter pylori infection,Shigellosis
VCP	DNA synthesis involved in DNA repair, protease binding, regulation of oxidative phosphorylation, neutrophil activation involved in immune response, neutrophil mediated immunity, RNA binding, vacuolar lumen, lipid droplet, DNA metabolic process, DNA repair, postreplication repair, double-strand break repair, protein methylation, protein N-linked glycosylation, ubiquitin-dependent protein catabolic…	-0.545934	-0.315595	-0.399036	-0.814365	-1.23319	NA	Legionellosis

## Sheet: Table S5.Negative module 2 info
Supplementary Table S5. Enrichment and expression information of genes with negative correlation <- 70 on cluster two describes in the Fig.5B.
Gene.name.1	Function	logFC.2h	logFC.4h	logFC.8h	logFC.16h	logFC.24h	Pathogen.regulatory	Diseases
E1W6X8(clpA)	ATP binding , protein metabolic process , protein unfolding , peptidase activity , nucleotide binding	0.699511	0.860467	1.53059	1.29649	0.966615	NA	NA
E1W7F0(wrbA)	flavin adenine dinucleotide binding , NAD , NAD binding , FMN binding , nucleotide binding , NADP binding , oxidation-reduction process , oxidoreductase activity	1.12048	0.859615	1.30862	1.08544	0.135724	RpoS	NA
E1W7M7(thrC)	cellular amino acid metabolic process , pyridoxal phosphate binding	1.20699	2.08963	2.28856	1.95362	0.39983	Lrp	NA
E1W8I4(phoE)	pore complex , cell outer membrane , integral component of membrane , ion transport , ion transmembrane transport , porin activity , membrane	1.57984	1.01704	1.49796	1.57113	1.18204	NA	NA
E1W923(allA)	lyase activity , hydrolase activity , purine nucleobase catabolic process , purine nucleobase metabolic process , allantoin catabolic process	1.49662	1.63187	0.71454	1.24673	0.845665	NA	NA
E1W9H8(nagB)	hydrolase activity , metabolic process , catalytic activity , N-acetylglucosamine metabolic process , carbohydrate metabolic process , glucosamine-6-phosphate deaminase activity , N-acetylneuraminate catabolic process	1.66594	1.7897	1.83664	1.39771	0.642639	NA	NA
E1W9T1(bioA)	catalytic activity , transferase activity , cytoplasm , biotin biosynthetic process , transaminase activity , pyridoxal phosphate binding	3.13443	3.072	3.54043	3.29329	2.77741	ArcA	NA
E1W9W7(dps)	chromosome condensation , oxidation-reduction process , ferric iron binding , cellular iron ion homeostasis , oxidoreductase activity , DNA binding , cytoplasm , metal ion binding , cell	1.88532	0.935304	1.6447	1.09639	0.316623	OxyR, RpoS	NA
E1WA01(ybjG)	membrane , plasma membrane , integral component of membrane	0.158598	1.73373	1.64941	1.16429	0.346259	PmrAB	NA
E1WA57(nrdE)	ATP binding , oxidation-reduction process , ribonucleoside-diphosphate reductase activity , oxidoreductase activity	1.41604	1.59141	2.06694	2.64202	2.57712	NA	NA
E1WAA2(hypD)	metal ion binding	2.24702	2.49847	3.02495	2.39171	1.76727	NA	NA
E1WAH8(cysN)	nucleotidyltransferase activity , sulfate assimilation , ATP binding , sulfur compound metabolic process , transferase activity , nucleotide binding , hydrogen sulfide biosynthetic process , GTP binding	2.13164	1.88491	1.91841	2.74005	2.17116	NA	NA
HSP90AA1	G2/M transition of mitotic cell cycle, neutrophil activation involved in immune response, Fc receptor mediated stimulatory signaling pathway, neutrophil mediated immunity, RNA binding, protein kinase activity, protein tyrosine kinase activity, ATP binding, lysosome, vacuolar lumen, RNA-dependent DNA biosynthetic process, peptide metabolic process, protein targeting to mitochondrion, mitochondrial…	-0.639376	-0.386718	-0.54155	-1.13281	-1.58893	NA	Salmonella infection
SQSTM1	autophagy of mitochondrion, P-body, protein kinase activity, protein serine/threonine kinase activity, protein kinase C binding, secondary lysosome, vacuole, autophagosome, regulation of transcription by RNA polymerase II, ubiquitin-dependent protein catabolic process, endosome organization, regulation of mitochondrion organization, vesicle organization, endosomal transport, aggresome, macroautop…	-0.45732	-0.26302	-0.629119	-1.48421	-1.71018	NA	Shigellosis

## Sheet: Table S6.Negative module 3 info
Supplementary Table S6. Enrichment and expression information of genes with negative correlation <- 70 on cluster three describes in the Fig.5B.
Gene.name.1	Function	logFC.2h	logFC.4h	logFC.8h	logFC.16h	logFC.24h	Pathogen.regulatory	Diseases
E1W7M6(thrB)	cytoplasm , transferase activity , threonine metabolic process , ATP binding , phosphorylation , kinase activity , cellular amino acid biosynthetic process , nucleotide binding , threonine biosynthetic process	2.30032	2.28295	2.76582	2.25225	0.732817	Lrp	NA
E1W9M5(sdhC)	succinate dehydrogenase complex , metal ion binding , integral component of membrane , electron transport chain , succinate dehydrogenase activity , tricarboxylic acid cycle , membrane , oxidoreductase activity , electron transfer activity	3.11099	2.88883	3.4249	2.62877	1.00175	CRP, OmpR	NA
E1W9M7(sdhA)	plasma membrane , membrane , oxidoreductase activity , succinate dehydrogenase , electron transport chain , tricarboxylic acid cycle , flavin adenine dinucleotide binding , oxidation-reduction process	2.17643	2.27785	2.80994	2.26522	0.260258	RpoS, OmpR, CRP	NA
E1W9T2(bioB)	iron ion binding , biotin biosynthetic process , metal ion binding , transferase activity , iron-sulfur cluster binding , catalytic activity	3.27523	3.51708	4.03164	3.4428	2.06529	NA	NA
E1W9T4(bioC)	methylation , biotin biosynthetic process , transferase activity , carboxyl-O-methyltransferase activity , methyltransferase activity , malonyl-CoA methyltransferase activity	3.09	3.24283	3.71271	3.40521	1.8793	NA	NA
E1W9T5(bioD)	cytoplasm , nucleotide binding , magnesium ion binding , ligase activity , biotin biosynthetic process , ATP binding , metal ion binding	3.4301	3.09194	3.93164	3.36465	2.05043	NA	NA
E1WAU3(msrA)	oxidation-reduction process , oxidoreductase activity , peptide-methionine	2.84412	3.06831	3.33023	2.72661	0.602219	ArcA	NA
EEF1A1	tRNA binding, neutrophil activation involved in immune response, neutrophil mediated immunity, RNA binding, translation elongation factor activity, GTPase activity, GTP binding, nucleolus, lysosomal membrane, translation, translational elongation, protein methylation, translation factor activity, RNA binding, protein alkylation, gene expression, regulation of autophagy, actin cytoskeleton, nucleo…	-0.725231	-0.507237	-0.933379	-1.52088	-1.68331	NA	Legionellosis
EEF1G	translation elongation factor activity, glutathione transferase activity, translation, translational elongation, peptide metabolic process, glutathione metabolic process, translation factor activity, RNA binding, cellular macromolecule biosynthetic process, cadherin binding	-1.19573	-1.07838	-1.07989	-1.39891	-1.54721	NA	Legionellosis
GAPDH	positive regulation of cytokine production, endopeptidase inhibitor activity, lipid droplet, cytoskeleton, glucose metabolic process, gluconeogenesis, regulation of translation, apoptotic process, microtubule binding, negative regulation of peptidase activity, regulation of autophagy, negative regulation of gene expression, negative regulation of endopeptidase activity, microtubule cytoskeleton, …	-1.81267	-1.4654	-1.37966	-1.44749	-1.68216	NA	Salmonella infection
ILK	MAPK cascade, cell morphogenesis involved in differentiation, stress fiber, regulation of protein phosphorylation, positive regulation of protein phosphorylation, protein kinase activity, protein serine/threonine kinase activity, focal adhesion, regulation of transcription, DNA-templated, cellular protein modification process, protein phosphorylation, cell-matrix adhesion, integrin-mediated signa…	-0.770935	-0.664597	-0.643984	-0.888987	-1.21216	NA	Bacterial invasion of epithelial cells,Shigellosis
IRAK1	activation of MAPK activity, positive regulation of cytokine production, regulation of cytokine-mediated signaling pathway, pattern recognition receptor signaling pathway, toll-like receptor signaling pathway, response to molecule of bacterial origin, cytoplasmic pattern recognition receptor signaling pathway, MyD88-dependent toll-like receptor signaling pathway, protein kinase activity, protein …	-0.852088	-0.913179	-0.840097	-0.849924	-1.06133	NA	Salmonella infection,Yersinia infection,Pertussis
MYC	G1/S transition of mitotic cell cycle, negative regulation of transcription by RNA polymerase II, MAPK cascade, chromatin, nuclear chromatin, RNA polymerase II regulatory region sequence-specific DNA binding, RNA polymerase II cis-regulatory region sequence-specific DNA binding, cis-regulatory region sequence-specific DNA binding, DNA-binding transcription activator activity, RNA polymerase II-sp…	-0.0770137	0.23938	-0.680306	-1.31315	-0.975023	NA	Salmonella infection
SKP1	G2/M transition of mitotic cell cycle, MAPK cascade, protein polyubiquitination, innate immune response activating cell surface receptor signaling pathway, stimulatory C-type lectin receptor signaling pathway, ubiquitin-protein transferase activity, cellular protein modification process, ubiquitin-dependent protein catabolic process, cellular iron ion homeostasis, SCF complex assembly, regulation…	-0.499795	-0.566346	-0.970112	-1.04619	-0.920676	NA	Salmonella infection,Shigellosis
TP53	negative regulation of transcription by RNA polymerase II, chromatin, nuclear chromatin, transcription regulatory region sequence-specific DNA binding, RNA polymerase II regulatory region sequence-specific DNA binding, RNA polymerase II cis-regulatory region sequence-specific DNA binding, cis-regulatory region sequence-specific DNA binding, core promoter sequence-specific DNA binding, core promot…	-0.752336	-0.754416	-1.09052	-1.2171	-1.52816	NA	Shigellosis
ACTB	chromatin, nuclear chromatin, RNA polymerase II regulatory region sequence-specific DNA binding, RNA polymerase II cis-regulatory region sequence-specific DNA binding, cis-regulatory region sequence-specific DNA binding, retina homeostasis, Fc receptor mediated stimulatory signaling pathway, cytoskeleton, focal adhesion, chromatin remodeling, transmembrane receptor protein tyrosine kinase signali…	-0.837237	-0.535461	-0.894285	-1.1874	-1.3638	NA	Yersinia infection,Shigellosis,Bacterial invasion of epithelial cells,Salmonella infection
ATP6V1A	lysosome, lysosomal membrane, integral component of plasma membrane, ion transport, cellular iron ion homeostasis, transmembrane receptor protein tyrosine kinase signaling pathway, insulin receptor signaling pathway, regulation of autophagy, protein transport, proton transmembrane transporter activity, regulation of macroautophagy, cellular response to insulin stimulus, transferrin transport, ion…	-0.679094	-0.634023	-1.08014	-1.59839	-1.5441	NA	Epithelial cell signaling in Helicobacter pylori infection
CALM1	MAPK cascade, spindle pole, negative regulation of protein phosphorylation, positive regulation of protein phosphorylation, platelet degranulation, ion channel activity, calcium channel regulator activity, calcium ion binding, detection of calcium ion, centrosome, microtubule organizing center, spindle, microtubule, spindle microtubule, glycogen metabolic process, glycogen catabolic process, prot…	-1.10572	-1.00805	-0.989578	-1.55826	-1.79188	NA	Pertussis
CALM2	spindle pole, negative regulation of protein phosphorylation, positive regulation of protein phosphorylation, calcium channel regulator activity, calcium ion binding, detection of calcium ion, centrosome, microtubule organizing center, spindle, microtubule, spindle microtubule, regulation of striated muscle contraction, regulation of heart contraction, adenylate cyclase binding, ion channel inhib…	-0.741911	-0.599147	-0.725537	-1.64411	-1.74904	NA	Pertussis
CAV1	negative regulation of transcription by RNA polymerase II, Golgi membrane, inactivation of MAPK activity, vasculogenesis, negative regulation of protein phosphorylation, positive regulation of protein phosphorylation, regulation of endothelial cell proliferation, negative regulation of endothelial cell proliferation, patched binding, early endosome, lipid droplet, integral component of plasma mem…	-0.659377	-0.619459	-1.49504	-2.78317	-2.7754	NA	Bacterial invasion of epithelial cells
DYNLL1	G2/M transition of mitotic cell cycle, neutrophil activation involved in immune response, neutrophil mediated immunity, antigen processing and presentation of exogenous peptide antigen, antigen processing and presentation of peptide antigen via MHC class II, centrosome, microtubule organizing center, spindle, cytoplasmic dynein complex, endoplasmic reticulum to Golgi vesicle-mediated transport, A…	-1.09523	-1.00321	-0.906731	-1.57423	-1.49577	NA	Salmonella infection
DYNLT1	establishment of mitotic spindle orientation, neutrophil activation involved in immune response, neutrophil mediated immunity, cytoplasmic dynein complex, microtubule, cytoplasmic microtubule, regulation of G protein-coupled receptor signaling pathway, regulation of signal transduction, negative regulation of cell development, cytoplasmic vesicle, secretory granule lumen, establishment of mitotic…	-0.574931	-0.871773	-0.806901	-1.32887	-1.35454	NA	Salmonella infection

## Sheet: Table S7.Negative module 4 info
Supplementary Table S7. Enrichment and expression information of genes with negative correlation <- 70 on cluster four describes in the Fig.5B.
Gene.name.1	Function	logFC.2h	logFC.4h	logFC.8h	logFC.16h	logFC.24h	Pathogen.regulatory	Diseases
E1W6V9(artQ)	transmembrane transporter activity , transporter activity , plasma membrane , ATP-binding cassette , membrane , integral component of membrane	-0.681648	-1.1282	-1.8213	-2.38437	-3.16018	Lrp	NA
E1W7K1(flgM)	regulation of gene expression , negative regulation of cellular macromolecule biosynthetic process , regulation of nucleic acid-templated transcription , negative regulation of nucleic acid-templated transcription , negative regulation of gene expression , regulation of cellular macromolecule biosynthetic process	-3.17166	-3.51095	-2.87221	-3.03246	-3.02931	ArcA	NA
E1W7K5(flgD)	bacterial-type flagellum organization	-3.19306	-3.30912	-4.26964	-3.63963	-3.38562	NA	NA
E1W7L2(flgK)	bacterial-type flagellum , extracellular region , structural molecule activity , bacterial-type flagellum assembly , bacterial-type flagellum hook	-3.41713	-3.37975	-3.78952	-3.89982	-3.1997	ArcA	NA
E1W8U9(cyoE)	membrane , transferase activity , heme O biosynthetic process , plasma membrane , heme biosynthetic process , integral component of membrane	-1.22879	-0.97767	-0.748624	-0.99456	-2.2239	CRP, Fur, ArcA	NA
E1W8V2(cyoB)	heme binding , respirasome , oxidoreductase activity , cytochrome-c oxidase activity , oxidation-reduction process , electron transport chain , integral component of membrane , membrane , proton transmembrane transport , aerobic respiration	-0.673183	-1.04504	-0.45923	-0.952317	-2.19034	ArcA, Fur, CRP	NA
E1W8W1(hupB)	DNA binding , chromosome condensation	0.052222	-0.372761	-0.603075	-1.29695	-2.58776	NA	NA
E1W9A9(ahpC)	cell redox homeostasis , oxidoreductase activity , oxidation-reduction process , cell , peroxiredoxin activity , peroxidase activity , antioxidant activity , cellular oxidant detoxification , cytoplasm , response to oxidative stress	-1.08731	-0.957227	-0.955729	-1.75688	-2.21438	OxyR	NA
E1W9N1(sucC)	ligase activity , metal ion binding , tricarboxylic acid cycle , ATP binding , catalytic activity , magnesium ion binding , nucleotide binding	-1.74179	-1.46247	-0.838614	-1.62525	-3.04966	ArcA, Fur, CRP	NA
E1W9N2(sucD)	tricarboxylic acid cycle , catalytic activity , cofactor binding , nucleotide binding , ligase activity	-2.35459	-1.75863	-1.84103	-2.36182	-3.3928	CRP	NA
E1W9N2(sucD)	tricarboxylic acid cycle , catalytic activity , cofactor binding , nucleotide binding , ligase activity	-2.35459	-1.75863	-1.84103	-2.36182	-3.3928	ArcA	NA
E1WAC0(hilD)	regulation of gene expression , regulation of nucleic acid-templated transcription , DNA binding , sequence-specific DNA binding , DNA-binding transcription factor activity , regulation of cellular macromolecule biosynthetic process	-0.129969	-0.967133	-2.22466	-2.68717	-2.48418	NA	NA
NFKB1	negative regulation of transcription by RNA polymerase II, MAPK cascade, transcription regulatory region sequence-specific DNA binding, RNA polymerase II regulatory region sequence-specific DNA binding, RNA polymerase II regulatory region DNA binding, DNA-binding transcription repressor activity, RNA polymerase II-specific, DNA-binding transcription activator activity, RNA polymerase II-specific,…	1.42037	1.09257	0.0510427	0.29534	0.496766	NA	Salmonella infection,Yersinia infection,Epithelial cell signaling in Helicobacter pylori infection,Legionellosis,Shigellosis,Pertussis

## Sheet: Table S8.Positive module 1 info
Supplementary Table S8. Enrichment and expression information of genes with positive correlation >70 on cluster one describes in the Fig.5A
Gene.name.1	Function	logFC.2h	logFC.4h	logFC.8h	logFC.16h	logFC.24h	Pathogen.regulatory	Diseases
E1W8U9(cyoE)	heme O biosynthetic process , plasma membrane , integral component of membrane , heme biosynthetic process , transferase activity , membrane	-1.22879	-0.97767	-0.748624	-0.99456	-2.2239	CRP, ArcA	NA
E1W8U9(cyoE)	heme O biosynthetic process , plasma membrane , integral component of membrane , heme biosynthetic process , transferase activity , membrane	-1.22879	-0.97767	-0.748624	-0.99456	-2.2239	Fur	NA
E1W8W1(hupB)	chromosome condensation , DNA binding	0.052222	-0.372761	-0.603075	-1.29695	-2.58776	NA	NA
E1W9A9(ahpC)	oxidoreductase activity , oxidation-reduction process , cellular oxidant detoxification , antioxidant activity , peroxiredoxin activity , cell , peroxidase activity , cell redox homeostasis , response to oxidative stress , cytoplasm	-1.08731	-0.957227	-0.955729	-1.75688	-2.21438	OxyR	NA
E1WAC0(hilD)	sequence-specific DNA binding , regulation of nucleic acid-templated transcription , DNA-binding transcription factor activity , regulation of gene expression , regulation of cellular macromolecule biosynthetic process , DNA binding	-0.129969	-0.967133	-2.22466	-2.68717	-2.48418	NA	NA
GAPDH	positive regulation of cytokine production, endopeptidase inhibitor activity, lipid droplet, cytoskeleton, glucose metabolic process, gluconeogenesis, regulation of translation, apoptotic process, microtubule binding, negative regulation of peptidase activity, regulation of autophagy, negative regulation of gene expression, negative regulation of endopeptidase activity, microtubule cytoskeleton, …	-1.81267	-1.4654	-1.37966	-1.44749	-1.68216	NA	Salmonella infection
UBC	G2/M transition of mitotic cell cycle, negative regulation of transcription by RNA polymerase II, MAPK cascade, activation of MAPK activity, protein polyubiquitination, nucleotide-excision repair, DNA damage recognition, nucleotide-excision repair, DNA duplex unwinding, DNA synthesis involved in DNA repair, regulation of cytokine production, negative regulation of cytokine production, regulation …	-1.94508	-1.12565	-0.991509	-1.14488	-1.42095	NA	Shigellosis

## Sheet: Table S9.Positive module2 info
Supplementary Table S9. Enrichment and expression information of genes with positive correlation >70 on cluster two describes in the Fig.5A
Gene.name	Function	logFC.2h	logFC.4h	logFC.8h	logFC.16h	logFC.24h	Pathogen.regulatory	Diseases
E1W6X8(clpA)	peptidase activity , nucleotide binding , ATP binding , protein metabolic process , protein unfolding	0.699511	0.860467	1.53059	1.29649	0.966615	NA	NA
E1W6Z0(trxB)	oxidation-reduction process , oxidoreductase activity , cytoplasm , thioredoxin-disulfide reductase activity	1.29236	1.3535	1.34824	0.719776	-0.0131204	NA	NA
E1W7F0(wrbA)	NAD , oxidation-reduction process , FMN binding , NAD binding , NADP binding , nucleotide binding , oxidoreductase activity , flavin adenine dinucleotide binding	1.12048	0.859615	1.30862	1.08544	0.135724	RpoS	NA
E1W7G8(csgG)	transporter activity	0.027332	-0.349684	0.568345	0.83837	1.07362	ArcA,CRP	NA
E1W7M6(thrB)	ATP binding , nucleotide binding , threonine metabolic process , cellular amino acid biosynthetic process , transferase activity , threonine biosynthetic process , cytoplasm , kinase activity , phosphorylation	2.30032	2.28295	2.76582	2.25225	0.732817	Lrp	NA
E1W7M7(thrC)	cellular amino acid metabolic process , pyridoxal phosphate binding	1.20699	2.08963	2.28856	1.95362	0.39983	Lrp	NA
E1W7X6(araC)	regulation of gene expression , regulation of nucleic acid-templated transcription , DNA binding , sequence-specific DNA binding , cytoplasm , DNA-binding transcription factor activity , regulation of cellular macromolecule biosynthetic process	0.624681	1.82889	1.56186	1.87322	2.31291	NA	NA
E1W7Z3(ftsL)	plasma membrane , integral component of plasma membrane , FtsZ-dependent cytokinesis , cell division , integral component of membrane , cell cycle , membrane , cell division site	0.523364	0.467488	0.467141	1.09551	0.637155	NA	NA
E1W8I4(phoE)	ion transport , pore complex , membrane , ion transmembrane transport , porin activity , cell outer membrane , integral component of membrane	1.57984	1.01704	1.49796	1.57113	1.18204	NA	NA
E1W8M8(prpR)	phosphorelay response regulator activity , regulation of cellular macromolecule biosynthetic process , propionate catabolic process , DNA binding , cytoplasm , ATP binding , phosphorelay signal transduction system , sequence-specific DNA binding , transcription factor binding , nucleotide binding , regulation of gene expression , regulation of nucleic acid-templated transcription	0.0676565	1.98426	1.44437	1.15381	1.52377	NA	NA
E1W8M9(prpB)	propionate catabolic process , magnesium ion binding , lyase activity , catalytic activity , metal ion binding	-0.107133	0.776172	0.715466	2.10718	2.2324	NA	NA
E1W923(allA)	hydrolase activity , purine nucleobase metabolic process , allantoin catabolic process , purine nucleobase catabolic process , lyase activity	1.49662	1.63187	0.71454	1.24673	0.845665	NA	NA
E1W9H8(nagB)	metabolic process , N-acetylneuraminate catabolic process , N-acetylglucosamine metabolic process , catalytic activity , hydrolase activity , carbohydrate metabolic process , glucosamine-6-phosphate deaminase activity	1.66594	1.7897	1.83664	1.39771	0.642639	NA	NA
E1W9K0(kdpA)	potassium ion transmembrane transporter activity , plasma membrane , potassium ion transmembrane transport , membrane , integral component of membrane , cation transmembrane transport , integral component of plasma membrane , potassium ion binding , ATPase-coupled ion transmembrane transporter activity , potassium ion transport , ion transport , ATPase-coupled cation transmembrane transporter act…	1.37929	-0.11753	0.601152	4.68136	5.70746	NA	NA
E1W9M5(sdhC)	metal ion binding , tricarboxylic acid cycle , electron transfer activity , succinate dehydrogenase complex , succinate dehydrogenase activity , oxidoreductase activity , integral component of membrane , electron transport chain , membrane	3.11099	2.88883	3.4249	2.62877	1.00175	CRP, OmpR	NA
E1W9M7(sdhA)	plasma membrane , electron transport chain , oxidation-reduction process , tricarboxylic acid cycle , oxidoreductase activity , membrane , flavin adenine dinucleotide binding , succinate dehydrogenase	2.17643	2.27785	2.80994	2.26522	0.260258	RpoS, OmpR, CRP	NA
E1W9R9(modA)	molybdate ion transport , metal ion binding	0.974117	1.18835	0.989297	1.02806	0.118315	CRP	NA
E1W9T1(bioA)	catalytic activity , pyridoxal phosphate binding , cytoplasm , transaminase activity , transferase activity , biotin biosynthetic process	3.13443	3.072	3.54043	3.29329	2.77741	ArcA	NA
E1W9T2(bioB)	catalytic activity , iron-sulfur cluster binding , biotin biosynthetic process , transferase activity , iron ion binding , metal ion binding	3.27523	3.51708	4.03164	3.4428	2.06529	NA	NA
E1W9T4(bioC)	methyltransferase activity , biotin biosynthetic process , carboxyl-O-methyltransferase activity , malonyl-CoA methyltransferase activity , transferase activity , methylation	3.09	3.24283	3.71271	3.40521	1.8793	NA	NA
E1W9T5(bioD)	biotin biosynthetic process , magnesium ion binding , nucleotide binding , metal ion binding , ligase activity , cytoplasm , ATP binding	3.4301	3.09194	3.93164	3.36465	2.05043	NA	NA
E1W9T6(uvrB)	excinuclease ABC activity , DNA binding , cytoplasm , nuclease activity , ATP binding , SOS response , excinuclease repair complex , hydrolase activity , nucleotide binding	-0.589149	-0.398837	1.20928	1.42408	1.72977	NA	NA
E1W9W7(dps)	oxidoreductase activity , DNA binding , cytoplasm , oxidation-reduction process , metal ion binding , cell , ferric iron binding , chromosome condensation , cellular iron ion homeostasis	1.88532	0.935304	1.6447	1.09639	0.316623	RpoS, OxyR	NA
E1WA01(ybjG)	integral component of membrane , membrane , plasma membrane	0.158598	1.73373	1.64941	1.16429	0.346259	PmrAB	NA
E1WA57(nrdE)	ATP binding , oxidoreductase activity , ribonucleoside-diphosphate reductase activity , oxidation-reduction process	1.41604	1.59141	2.06694	2.64202	2.57712	NA	NA
E1WAA2(hypD)	metal ion binding	2.24702	2.49847	3.02495	2.39171	1.76727	NA	NA
E1WAA6(sitA)	metal ion transport , transporter activity , metal ion binding , cell adhesion	1.46992	1.49066	1.07704	1.69696	1.33636	Fur	NA
E1WAH8(cysN)	sulfur compound metabolic process , hydrogen sulfide biosynthetic process , nucleotide binding , transferase activity , sulfate assimilation , ATP binding , nucleotidyltransferase activity , GTP binding	2.13164	1.88491	1.91841	2.74005	2.17116	NA	NA
E1WAU3(msrA)	oxidation-reduction process , peptide-methionine , oxidoreductase activity	2.84412	3.06831	3.33023	2.72661	0.602219	ArcA	NA
EGFR	MAPK cascade, response to reactive oxygen species, regulation of cell growth, regulation of protein phosphorylation, positive regulation of protein phosphorylation, DNA binding, double-stranded DNA binding, actin binding, protein kinase activity, MAP kinase kinase kinase activity, protein tyrosine kinase activity, transmembrane receptor protein tyrosine kinase activity, early endosome, integral c…	1.86658	1.97589	1.07713	2.51737	2.83063	NA	Shigellosis,Epithelial cell signaling in Helicobacter pylori infection
GNAQ	action potential, G protein-coupled receptor binding, negative regulation of protein phosphorylation, GTPase activity, GTPase activator activity, lysosome, lysosomal membrane, negative regulation of protein kinase activity, G protein-coupled receptor signaling pathway, coupled to cyclic nucleotide second messenger, adenylate cyclase-modulating G protein-coupled receptor signaling pathway, adenyla…	0.925263	1.0908	0.759506	1.6923	1.72847	NA	Yersinia infection
MAPK14	activation of MAPK activity, regulation of cytokine production, neutrophil activation involved in immune response, neutrophil mediated immunity, myeloid leukocyte differentiation, protein kinase activity, protein serine/threonine kinase activity, MAP kinase activity, regulation of transcription, DNA-templated, regulation of transcription by RNA polymerase II, protein phosphorylation, cellular res…	0.336745	0.233335	-0.261543	1.0927	1.32508	NA	Salmonella infection,Yersinia infection,Epithelial cell signaling in Helicobacter pylori infection,Shigellosis
PIK3C2A	phosphatidylinositol biosynthetic process, endocytosis, smooth muscle contraction, transmembrane receptor protein tyrosine kinase signaling pathway, epidermal growth factor receptor signaling pathway, insulin receptor signaling pathway, phosphatidylinositol 3-kinase signaling, vascular smooth muscle contraction, vesicle-mediated transport, kinase activity, 1-phosphatidylinositol-3-kinase activity…	0.309905	0.496532	0.392622	1.07266	0.926546	NA	Salmonella infection
PRKCE	Fc receptor mediated stimulatory signaling pathway, actin binding, actin monomer binding, protein kinase activity, protein serine/threonine kinase activity, protein kinase C activity, cellular protein modification process, protein phosphorylation, apoptotic process, regulation of epithelial cell migration, positive regulation of epithelial cell migration, positive regulation of cellular carbohydr…	1.46492	1.50141	1.44931	2.49003	2.62523	NA	Shigellosis
PXN	response to reactive oxygen species, stress fiber, focal adhesion, muscle contraction, transmembrane receptor protein tyrosine kinase signaling pathway, signal complex assembly, epidermal growth factor receptor signaling pathway, transmembrane receptor protein serine/threonine kinase signaling pathway, transforming growth factor beta receptor signaling pathway, regulation of signal transduction, …	0.193444	0.187191	0.482	1.18629	1.06672	NA	Shigellosis,Bacterial invasion of epithelial cells,Yersinia infection
ACTN1	cell morphogenesis involved in differentiation, stress fiber, platelet degranulation, transcription coactivator activity, RNA binding, double-stranded RNA binding, actin binding, integrin binding, actin filament, focal adhesion, actin filament organization, cell-matrix adhesion, actin cytoskeleton, vinculin binding, nuclear receptor transcription coactivator activity, platelet alpha granule, plat…	0.00659389	0.203778	-0.185878	1.17547	1.24843	NA	Shigellosis

## Sheet: Table S10.Positive module3 info
Supplementary Table S10 . Enrichment and expression information of genes with positive correlation >70 on cluster three describes in the Fig.5A
Gene.name	Function	logFC.2h	logFC.4h	logFC.8h	logFC.16h	logFC.24h	Pathogen.regulatory	Diseases
E1W6V9(artQ)	plasma membrane , transporter activity , transmembrane transporter activity , ATP-binding cassette , membrane , integral component of membrane	-0.681648	-1.1282	-1.8213	-2.38437	-3.16018	Lrp	NA
E1W7K1(flgM)	negative regulation of cellular macromolecule biosynthetic process , regulation of gene expression , regulation of nucleic acid-templated transcription , negative regulation of gene expression , regulation of cellular macromolecule biosynthetic process , negative regulation of nucleic acid-templated transcription	-3.17166	-3.51095	-2.87221	-3.03246	-3.02931	ArcA	NA
E1W7K5(flgD)	bacterial-type flagellum organization	-3.19306	-3.30912	-4.26964	-3.63963	-3.38562	NA	NA
E1W7L2(flgK)	extracellular region , bacterial-type flagellum , bacterial-type flagellum assembly , bacterial-type flagellum hook , structural molecule activity	-3.41713	-3.37975	-3.78952	-3.89982	-3.1997	ArcA	NA
E1W9N1(sucC)	nucleotide binding , catalytic activity , tricarboxylic acid cycle , ATP binding , ligase activity , magnesium ion binding , metal ion binding	-1.74179	-1.46247	-0.838614	-1.62525	-3.04966	Fur, CRP, ArcA	NA
E1W9N2(sucD)	catalytic activity , cofactor binding , nucleotide binding , ligase activity , tricarboxylic acid cycle	-2.35459	-1.75863	-1.84103	-2.36182	-3.3928	ArcA, CRP	NA
E1WAB2(sirC)	sequence-specific DNA binding , regulation of nucleic acid-templated transcription , regulation of cellular macromolecule biosynthetic process , regulation of gene expression , DNA-binding transcription factor activity , DNA binding	0.171845	-1.1287	-2.87768	-3.20605	-3.75218	NA	NA
EEF1A1	tRNA binding, neutrophil activation involved in immune response, neutrophil mediated immunity, RNA binding, translation elongation factor activity, GTPase activity, GTP binding, nucleolus, lysosomal membrane, translation, translational elongation, protein methylation, translation factor activity, RNA binding, protein alkylation, gene expression, regulation of autophagy, actin cytoskeleton, nucleo…	-0.725231	-0.507237	-0.933379	-1.52088	-1.68331	NA	Legionellosis
EEF1G	translation elongation factor activity, glutathione transferase activity, translation, translational elongation, peptide metabolic process, glutathione metabolic process, translation factor activity, RNA binding, cellular macromolecule biosynthetic process, cadherin binding	-1.19573	-1.07838	-1.07989	-1.39891	-1.54721	NA	Legionellosis
HSP90AA1	G2/M transition of mitotic cell cycle, neutrophil activation involved in immune response, Fc receptor mediated stimulatory signaling pathway, neutrophil mediated immunity, RNA binding, protein kinase activity, protein tyrosine kinase activity, ATP binding, lysosome, vacuolar lumen, RNA-dependent DNA biosynthetic process, peptide metabolic process, protein targeting to mitochondrion, mitochondrial…	-0.639376	-0.386718	-0.54155	-1.13281	-1.58893	NA	Salmonella infection
ILK	MAPK cascade, cell morphogenesis involved in differentiation, stress fiber, regulation of protein phosphorylation, positive regulation of protein phosphorylation, protein kinase activity, protein serine/threonine kinase activity, focal adhesion, regulation of transcription, DNA-templated, cellular protein modification process, protein phosphorylation, cell-matrix adhesion, integrin-mediated signa…	-0.770935	-0.664597	-0.643984	-0.888987	-1.21216	NA	Bacterial invasion of epithelial cells,Shigellosis
IRAK1	activation of MAPK activity, positive regulation of cytokine production, regulation of cytokine-mediated signaling pathway, pattern recognition receptor signaling pathway, toll-like receptor signaling pathway, response to molecule of bacterial origin, cytoplasmic pattern recognition receptor signaling pathway, MyD88-dependent toll-like receptor signaling pathway, protein kinase activity, protein …	-0.852088	-0.913179	-0.840097	-0.849924	-1.06133	NA	Yersinia infection,Salmonella infection,Pertussis
SKP1	G2/M transition of mitotic cell cycle, MAPK cascade, protein polyubiquitination, innate immune response activating cell surface receptor signaling pathway, stimulatory C-type lectin receptor signaling pathway, ubiquitin-protein transferase activity, cellular protein modification process, ubiquitin-dependent protein catabolic process, cellular iron ion homeostasis, SCF complex assembly, regulation…	-0.499795	-0.566346	-0.970112	-1.04619	-0.920676	NA	Shigellosis,Salmonella infection
TP53	negative regulation of transcription by RNA polymerase II, chromatin, nuclear chromatin, transcription regulatory region sequence-specific DNA binding, RNA polymerase II regulatory region sequence-specific DNA binding, RNA polymerase II cis-regulatory region sequence-specific DNA binding, cis-regulatory region sequence-specific DNA binding, core promoter sequence-specific DNA binding, core promot…	-0.752336	-0.754416	-1.09052	-1.2171	-1.52816	NA	Shigellosis
ACTB	chromatin, nuclear chromatin, RNA polymerase II regulatory region sequence-specific DNA binding, RNA polymerase II cis-regulatory region sequence-specific DNA binding, cis-regulatory region sequence-specific DNA binding, retina homeostasis, Fc receptor mediated stimulatory signaling pathway, cytoskeleton, focal adhesion, chromatin remodeling, transmembrane receptor protein tyrosine kinase signali…	-0.837237	-0.535461	-0.894285	-1.1874	-1.3638	NA	Shigellosis,Salmonella infection,Bacterial invasion of epithelial cells,Yersinia infection
ATP6V1A	lysosome, lysosomal membrane, integral component of plasma membrane, ion transport, cellular iron ion homeostasis, transmembrane receptor protein tyrosine kinase signaling pathway, insulin receptor signaling pathway, regulation of autophagy, protein transport, proton transmembrane transporter activity, regulation of macroautophagy, cellular response to insulin stimulus, transferrin transport, ion…	-0.679094	-0.634023	-1.08014	-1.59839	-1.5441	NA	Epithelial cell signaling in Helicobacter pylori infection
CALM1	MAPK cascade, spindle pole, negative regulation of protein phosphorylation, positive regulation of protein phosphorylation, platelet degranulation, ion channel activity, calcium channel regulator activity, calcium ion binding, detection of calcium ion, centrosome, microtubule organizing center, spindle, microtubule, spindle microtubule, glycogen metabolic process, glycogen catabolic process, prot…	-1.10572	-1.00805	-0.989578	-1.55826	-1.79188	NA	Pertussis
CALM2	spindle pole, negative regulation of protein phosphorylation, positive regulation of protein phosphorylation, calcium channel regulator activity, calcium ion binding, detection of calcium ion, centrosome, microtubule organizing center, spindle, microtubule, spindle microtubule, regulation of striated muscle contraction, regulation of heart contraction, adenylate cyclase binding, ion channel inhib…	-0.741911	-0.599147	-0.725537	-1.64411	-1.74904	NA	Pertussis
CAV1	negative regulation of transcription by RNA polymerase II, Golgi membrane, inactivation of MAPK activity, vasculogenesis, negative regulation of protein phosphorylation, positive regulation of protein phosphorylation, regulation of endothelial cell proliferation, negative regulation of endothelial cell proliferation, patched binding, early endosome, lipid droplet, integral component of plasma mem…	-0.659377	-0.619459	-1.49504	-2.78317	-2.7754	NA	Bacterial invasion of epithelial cells
DYNLL1	G2/M transition of mitotic cell cycle, neutrophil activation involved in immune response, neutrophil mediated immunity, antigen processing and presentation of exogenous peptide antigen, antigen processing and presentation of peptide antigen via MHC class II, centrosome, microtubule organizing center, spindle, cytoplasmic dynein complex, endoplasmic reticulum to Golgi vesicle-mediated transport, A…	-1.09523	-1.00321	-0.906731	-1.57423	-1.49577	NA	Salmonella infection
DYNLT1	establishment of mitotic spindle orientation, neutrophil activation involved in immune response, neutrophil mediated immunity, cytoplasmic dynein complex, microtubule, cytoplasmic microtubule, regulation of G protein-coupled receptor signaling pathway, regulation of signal transduction, negative regulation of cell development, cytoplasmic vesicle, secretory granule lumen, establishment of mitotic…	-0.574931	-0.871773	-0.806901	-1.32887	-1.35454	NA	Salmonella infection

[truncated: 4 more sheets: TableS11.Cluster negative corr , Table S12.Negative network info, Table S13.Cluster positive corr, Table S14.Positive network info]
